# Supplementary material for: 3,3-Bis[(4-chloro­phen­yl)sulfan­yl]-1-methyl­piperidin-2-one
Source: Acta Crystallogr Sect E Struct Rep Online. 2010 Jun 30;66(Pt 7):o1863. doi: 10.1107/S1600536810024347 (PMC3007065; doi:10.1107/S1600536810024347)
Supplement: Supplementary file 2 [file e-66-o1863-Isup2.hkl]

#
# h,k,l, Fc-squared, Fo-squared, sigma(Fo-squared) and status flag
#
data_I
_shelx_title ' ?'
_shelx_refln_list_code          4
_shelx_F_calc_maximum       76.40
_exptl_crystal_F_000       824.00
_reflns_d_resolution_high  0.8409
 
loop_
 _symmetry_equiv_pos_as_xyz
 'x, y, z'
 '-x+1/2, y+1/2, -z+1/2'
 '-x, -y, -z'
 'x-1/2, -y-1/2, z-1/2'
 
_cell_length_a     8.0310
_cell_length_b     9.7460
_cell_length_c    24.2620
_cell_angle_alpha  90.000
_cell_angle_beta   94.077
_cell_angle_gamma  90.000
 
_shelx_F_squared_multiplier     1.000
 
loop_
 _refln_index_h
 _refln_index_k
 _refln_index_l
 _refln_F_squared_calc
 _refln_F_squared_meas
 _refln_F_squared_sigma
 _refln_observed_status
   2   0   0     1543.23     1476.67     41.06 o
   4   0   0     1205.23     1155.66     26.52 o
   6   0   0      819.34      760.41     26.36 o
   8   0   0      162.68      177.50      9.03 o
   1   1   0     1890.76     1730.37     61.03 o
   3   1   0      257.33      241.36      4.11 o
   4   1   0     4344.35     4270.52    117.06 o
   5   1   0      138.62      125.43      2.78 o
   6   1   0      107.66      113.45      3.99 o
   7   1   0       85.38       84.28      7.69 o
   8   1   0      187.95      205.50      6.77 o
   9   1   0       35.36       39.39      3.13 o
   2   2   0      216.85      214.43      2.98 o
   3   2   0     2280.51     2369.30     38.18 o
   4   2   0     1126.36     1204.00     27.25 o
   5   2   0      244.64      229.30      4.90 o
   6   2   0      113.88      113.39      9.26 o
   7   2   0      249.72      250.96      7.89 o
   8   2   0       33.95       35.44      2.75 o
   9   2   0       12.27        7.21      2.24 o
   1   3   0      288.70      272.08      5.72 o
   2   3   0     2799.21     2736.52     69.34 o
   3   3   0       58.58       68.22      1.22 o
   4   3   0      699.98      681.51     13.78 o
   5   3   0      621.48      611.70      9.63 o
   6   3   0      172.52      181.10      9.49 o
   7   3   0       98.14       89.05      3.59 o
   8   3   0        0.13        2.14      2.38 o
   9   3   0      128.03      132.18      9.37 o
   1   4   0       26.29       30.83      1.26 o
   2   4   0        5.09        8.99      0.43 o
   3   4   0      345.08      371.26      6.62 o
   4   4   0      139.63      132.76      3.46 o
   5   4   0      952.75      956.13     18.04 o
   6   4   0      249.15      262.15      7.93 o
   7   4   0        0.03       -0.45      1.16 o
   8   4   0        6.87        5.13      1.85 o
   1   5   0      361.32      414.71      5.62 o
   2   5   0     1431.71     1469.02     28.71 o
   3   5   0        8.43       14.82      0.52 o
   4   5   0      583.79      598.66     10.40 o
   5   5   0        5.32        3.04      0.94 o
   6   5   0      197.37      183.59      9.50 o
   7   5   0        4.31        4.36      1.38 o
   8   5   0       77.97       75.45      7.51 o
   0   6   0       76.52       57.39      1.82 o
   1   6   0       56.34       60.34      1.39 o
   2   6   0        0.20        0.73      0.44 o
   3   6   0      179.16      198.26      5.09 o
   4   6   0       73.01       74.36      3.00 o
   5   6   0       46.02       39.95      1.96 o
   6   6   0        5.81        8.22      1.41 o
   7   6   0       47.89       43.87      2.34 o
   8   6   0       15.23       12.22      3.72 o
   1   7   0        0.00        1.33      0.67 o
   2   7   0       79.65       86.26      1.93 o
   3   7   0      585.03      615.82     15.28 o
   4   7   0        0.12        1.08      1.00 o
   5   7   0       34.72       38.01      1.44 o
   6   7   0        2.69        7.12      1.36 o
   7   7   0        1.12        2.25      1.49 o
   0   8   0       45.49       33.12      4.00 o
   1   8   0        2.29        1.46      1.84 o
   2   8   0      326.90      324.25      8.30 o
   3   8   0        0.33       -0.07      0.69 o
   4   8   0      102.42       97.92      2.09 o
   5   8   0       75.10       79.98      3.22 o
   6   8   0      133.60      153.66     14.16 o
   1   9   0       15.77       20.19      2.81 o
   2   9   0      254.74      275.11     13.95 o
   3   9   0        0.37        0.31      0.99 o
   4   9   0       77.82       80.74      2.14 o
   5   9   0        1.46        0.86      1.31 o
   6   9   0        1.29       -2.59      2.22 o
   1  10   0      113.27      106.17      4.49 o
   2  10   0       63.45       63.39      2.81 o
   3  10   0       11.86       10.83      2.95 o
   4  10   0        2.73        4.24      1.80 o
   1  11   0        0.85        4.36      3.52 o
   2  11   0       82.82       71.52      3.47 o
   3  11   0       31.88       34.48      2.92 o
  -9   0   1        5.57        7.11      3.99 o
  -7   0   1      721.41      812.56     29.23 o
  -5   0   1      457.05      513.66     12.78 o
  -3   0   1      312.79      359.45      8.62 o
   3   0   1      382.63      334.13     11.43 o
   5   0   1     1218.37     1283.96     29.70 o
   7   0   1      742.42      704.90     25.38 o
   9   0   1      123.04      147.19      8.01 o
  -9   1   1       35.13       33.42      2.79 o
  -8   1   1      142.89      145.47      5.25 o
  -7   1   1       49.53       53.37      3.94 o
  -6   1   1      185.55      186.20      5.43 o
  -5   1   1      684.74      724.97     12.44 o
  -4   1   1      731.82      705.63     11.48 o
  -3   1   1      431.44      450.99      7.56 o
  -2   1   1      361.12      432.68      7.02 o
   3   1   1       67.80       75.10      1.56 o
   4   1   1       34.06       46.64      1.62 o
   5   1   1     3317.15     3496.84     62.68 o
   6   1   1      915.90      892.23     21.45 o
   7   1   1       43.48       41.59      5.97 o
   8   1   1       99.93      102.55      4.29 o
   9   1   1        0.72        4.65      3.21 o
  -9   2   1        2.21        3.31      2.82 o
  -8   2   1      459.63      491.52     13.88 o
  -7   2   1       18.18       23.82      5.93 o
  -6   2   1       17.71       12.15      1.17 o
  -5   2   1      238.23      238.35      5.76 o
  -4   2   1       75.28       73.23      2.47 o
  -3   2   1     3420.78     3451.69     88.67 o
  -1   2   1     3984.80     3274.06    101.44 o
   0   2   1      137.23      120.83      2.16 o
   1   2   1     3351.87     2979.65     92.98 o
   2   2   1     2341.81     2359.74     50.31 o
   3   2   1       81.97       73.12      1.68 o
   4   2   1      108.02      131.10      2.71 o
   5   2   1      921.95      995.17     15.26 o
   6   2   1      112.56      105.65      6.66 o
   7   2   1      330.39      336.36     10.03 o
   8   2   1       47.44       38.79      4.81 o
   9   2   1       23.54       21.91      2.79 o
  -9   3   1        0.83       -1.20      1.99 o
  -8   3   1      114.46      128.68      5.09 o
  -7   3   1        0.16        2.35      1.09 o
  -6   3   1      344.13      353.68      7.73 o
  -5   3   1       15.64       16.69      1.38 o
  -4   3   1     1805.02     1887.66     30.01 o
  -3   3   1     2360.03     2442.77     51.37 o
  -2   3   1        9.50       18.26      0.67 o
  -1   3   1     5836.57     4775.95    146.55 o
   0   3   1     1848.01     1728.76     23.33 o
   1   3   1     1263.37     1324.10     26.37 o
   2   3   1      341.54      328.71      8.84 o
   3   3   1      803.73      774.81     17.14 o
   4   3   1        1.11        5.05      1.52 o
   5   3   1      379.42      344.54      8.96 o
   6   3   1       60.34       56.10      3.70 o
   7   3   1        0.16        1.61      1.51 o
   8   3   1      131.99      127.03      6.56 o
   9   3   1        1.95        0.90      2.03 o
  -8   4   1        2.63        2.92      2.04 o
  -7   4   1       32.98       38.93      1.86 o
  -6   4   1       29.24       33.96      1.59 o
  -5   4   1      158.51      180.39      3.20 o
  -4   4   1      769.24      735.17     12.63 o
  -3   4   1       38.43       61.05      1.68 o
  -2   4   1       18.73       20.52      4.90 o
  -1   4   1     3227.08     3153.16     63.81 o
   0   4   1      271.98      280.83      4.48 o
   1   4   1      166.49      210.15      3.55 o
   2   4   1      415.16      339.68      7.08 o
   3   4   1      917.85      879.08     16.22 o
   4   4   1     1065.18     1101.77     21.33 o
   5   4   1     1706.37     1742.01     38.36 o
   6   4   1      639.16      691.90     13.89 o
   7   4   1        0.04        0.24      1.01 o
   8   4   1       60.65       60.22      6.80 o
  -8   5   1        0.49       -1.48      2.06 o
  -7   5   1       78.93       84.57      2.94 o
  -6   5   1       11.23       11.39      1.48 o
  -5   5   1       99.64      100.78      2.11 o
  -4   5   1       26.93       28.05      1.15 o
  -3   5   1      323.20      358.75      7.55 o
  -2   5   1      249.23      287.18      6.39 o
  -1   5   1        3.05        1.90      0.56 o
   0   5   1      972.87      879.13     12.92 o
   1   5   1     3777.73     3345.17    117.64 o
   2   5   1      199.46      198.53      4.06 o
   3   5   1      127.44      130.37      2.46 o
   4   5   1      236.58      269.07      7.68 o
   5   5   1      644.82      671.31     10.95 o
   6   5   1      184.98      194.18      4.89 o
   7   5   1      254.60      251.70      8.36 o
   8   5   1        4.03        4.95      2.55 o
  -8   6   1       95.91      112.36     13.69 o
  -7   6   1        1.71       -0.41      2.04 o
  -6   6   1       11.65        9.50      2.02 o
  -5   6   1        3.65        2.36      0.64 o
  -4   6   1       94.38      106.05      1.79 o
  -3   6   1     1574.94     1546.99     33.71 o
  -2   6   1     1028.15     1042.68     18.46 o
  -1   6   1       13.08       15.77      1.41 o
   0   6   1        0.02        1.20      0.46 o
   1   6   1      392.00      390.85      5.16 o
   2   6   1      241.99      257.58      5.07 o
   3   6   1      548.88      562.39     15.14 o
   4   6   1      414.76      426.87      8.33 o
   5   6   1     1572.61     1720.72     45.38 o
   6   6   1       46.75       46.94      1.94 o
   7   6   1      130.84      136.15      5.03 o
   8   6   1       50.23       54.23      3.57 o
  -7   7   1        0.00        3.69      1.39 o
  -6   7   1       41.61       49.63      1.98 o
  -5   7   1       33.43       23.73      2.44 o
  -4   7   1      355.02      380.58      5.74 o
  -3   7   1        1.17        3.30      0.48 o
  -2   7   1       43.46       39.60      1.51 o
  -1   7   1       64.26       49.47      1.88 o
   0   7   1       54.67       48.98      1.10 o
   1   7   1       51.09       38.95      2.11 o
   2   7   1       31.02       34.71      0.92 o
   3   7   1      250.23      262.04      5.35 o
   4   7   1        8.35        8.87      0.68 o
   5   7   1        0.12       -1.21      1.25 o
   6   7   1        7.69        9.31      1.32 o
   7   7   1      120.77      112.38     11.85 o
  -6   8   1       87.20       80.86      5.13 o
  -5   8   1       20.91       22.75      1.47 o
  -4   8   1       51.79       59.00      1.67 o
  -3   8   1        9.44       10.93      0.90 o
  -2   8   1       48.74       60.45      5.67 o
  -1   8   1      100.18       87.45      4.31 o
   0   8   1        6.18        7.42      0.93 o
   1   8   1      116.95      113.76      4.04 o
   2   8   1      145.29      153.88      3.88 o
   3   8   1       17.88       13.19      1.05 o
   4   8   1       12.82        8.96      1.32 o
   5   8   1        2.38        3.81      1.14 o
   6   8   1       15.93       14.94      1.81 o
  -6   9   1        3.90        1.17      2.22 o
  -5   9   1        0.08       -1.59      1.36 o
  -4   9   1       87.93       86.73      2.88 o
  -3   9   1       24.21       25.77      1.25 o
  -2   9   1       43.97       41.41      2.97 o
  -1   9   1      221.45      197.63      9.76 o
   0   9   1        0.02       -0.11      1.49 o
   1   9   1      496.79      517.11     17.97 o
   2   9   1        0.10       -0.20      1.84 o
   3   9   1        3.47        2.44      1.09 o
   4   9   1       21.46       21.67      1.29 o
   5   9   1       36.35       42.76      5.18 o
  -4  10   1       29.35       24.33      2.11 o
  -3  10   1      204.51      212.03     10.12 o
  -2  10   1       19.52       19.62      3.93 o
  -1  10   1      182.88      172.41      5.99 o
   1  10   1      141.49      142.21      5.35 o
   2  10   1        2.97        3.56      2.02 o
   3  10   1      116.79      118.60      7.10 o
   4  10   1       37.68       39.39      2.55 o
  -3  11   1       24.32       13.78      2.41 o
  -2  11   1       29.41       33.96      2.55 o
  -1  11   1       31.74       35.98      2.95 o
   0  11   1       27.41       24.07      4.24 o
   1  11   1       35.81       36.53      4.53 o
   2  11   1       22.28       21.50      2.37 o
  -8   0   2       72.47       85.66      5.31 o
  -6   0   2      155.48      169.94      7.02 o
  -4   0   2     1125.75     1094.62     61.45 o
   4   0   2     1792.56     1992.60     69.42 o
   6   0   2     1192.15     1264.06     42.02 o
   8   0   2      213.13      202.64      9.89 o
  -9   1   2       77.53       66.06      5.55 o
  -8   1   2      196.14      190.25      6.60 o
  -7   1   2      334.72      368.89     10.01 o
  -6   1   2      142.83      158.38      5.01 o
  -5   1   2      447.38      494.46     10.42 o
  -4   1   2     1358.04     1412.92     29.12 o
  -3   1   2     5175.65     4967.62    154.36 o
  -1   1   2        4.14        5.07      0.19 o
   1   1   2     2402.87     2392.33     60.50 o
   2   1   2     2637.88     2516.44     39.45 o
   3   1   2      703.46      802.77     13.43 o
   4   1   2     1276.64     1263.85     22.74 o
   5   1   2      101.78      121.34      2.77 o
   6   1   2      150.95      150.62      4.75 o
   7   1   2       13.05       10.81      1.71 o
   8   1   2       55.59       46.92      6.88 o
   9   1   2        1.26        1.79      2.53 o
  -9   2   2       48.51       47.59      8.18 o
  -8   2   2       41.10       40.82      2.94 o
  -7   2   2      507.30      580.14     15.22 o
  -6   2   2       27.75       31.56      3.06 o
  -5   2   2      879.90      866.96     15.38 o
  -4   2   2        7.23        8.62      0.70 o
  -3   2   2       52.44       65.75      1.19 o
  -2   2   2      366.26      349.98      5.70 o
  -1   2   2     1816.30     1703.88     32.30 o
   2   2   2      592.22      600.60      9.80 o
   3   2   2        0.88        1.56      0.45 o
   4   2   2       10.95        5.20      0.60 o
   5   2   2        2.52        2.52      1.44 o
   6   2   2      118.42      112.22      5.25 o
   7   2   2      133.93      137.03      4.82 o
   8   2   2        4.34        4.82      2.30 o
   9   2   2        2.16        3.85      2.42 o
  -9   3   2       53.71       47.61      3.43 o
  -8   3   2       67.63       67.97      3.44 o
  -7   3   2       91.79       93.24      2.83 o
  -6   3   2       13.00       11.42      1.23 o
  -5   3   2      422.61      447.42      6.58 o
  -4   3   2      267.92      261.35      4.51 o
  -3   3   2     4062.39     3896.20     95.30 o
  -2   3   2     2318.74     2207.67     42.35 o
  -1   3   2     2375.48     2281.08     46.59 o
   0   3   2      567.79      589.70      8.25 o
   1   3   2       33.22       28.98      1.59 o
   2   3   2     1413.92     1595.36     32.52 o
   3   3   2      160.60      184.27      4.33 o
   4   3   2     2696.53     2902.54     50.49 o
   5   3   2        0.83       -0.09      0.63 o
   6   3   2      255.57      251.83      7.01 o
   7   3   2      134.85      137.44      5.00 o
   8   3   2       57.46       59.27      3.75 o
   9   3   2        1.84        3.05      2.90 o
  -8   4   2       23.41       29.01      5.65 o
  -7   4   2       35.96       34.61      2.83 o
  -6   4   2       40.92       35.53      3.14 o
  -5   4   2      605.52      674.88     11.85 o
  -4   4   2      300.47      309.98      6.24 o
  -3   4   2      334.10      358.66      5.06 o
  -2   4   2        8.27        3.65      0.27 o
  -1   4   2      127.03      105.59      1.45 o
   0   4   2      485.97      516.94      8.52 o
   1   4   2      472.81      449.59      8.99 o
   2   4   2      995.58      880.24     22.33 o
   3   4   2     1294.95     1342.35     29.65 o
   4   4   2      105.72      125.02      2.69 o
   5   4   2      200.46      210.52      4.40 o
   6   4   2      191.92      186.51      5.53 o
   7   4   2       48.19       37.12      2.54 o
   8   4   2       42.14       37.19      4.21 o
  -8   5   2        4.37        3.21      2.48 o
  -7   5   2      152.88      172.98      9.98 o
  -6   5   2        1.38        2.77      1.59 o
  -5   5   2       92.22       86.64      1.89 o
  -4   5   2       19.68       24.45      1.09 o
  -3   5   2      517.35      543.84     11.18 o
  -2   5   2      754.05      699.59     15.03 o
  -1   5   2      453.88      526.15      5.02 o
   0   5   2      452.51      381.58      5.92 o
   1   5   2      483.95      508.29      6.29 o
   2   5   2      257.98      235.85      3.73 o
   3   5   2       63.92       70.91      1.46 o
   4   5   2     3185.51     3245.27    125.45 o
   5   5   2       18.29       19.25      1.64 o
   6   5   2      136.90      126.79      3.54 o
   7   5   2       46.96       38.86      4.45 o
   8   5   2       38.82       29.47      2.59 o
  -8   6   2        4.09        4.54      2.22 o
  -7   6   2      133.75      138.41      4.53 o
  -6   6   2        7.85       12.44      2.45 o
  -5   6   2       58.64       52.19      1.85 o
  -4   6   2      117.30      132.09      2.57 o
  -3   6   2       73.20       74.91      1.99 o
  -2   6   2      479.82      494.77      8.75 o
  -1   6   2        0.26        0.49      0.37 o
   0   6   2     1285.62     1299.46     19.75 o
   1   6   2       45.94       64.79      1.39 o
   2   6   2       35.17       39.58      1.10 o
   3   6   2        1.91        4.57      0.81 o
   4   6   2      502.09      502.09     10.81 o
   5   6   2      195.48      208.47      6.34 o
   6   6   2      381.45      379.54      9.08 o
   7   6   2       25.05       23.95      1.85 o
   8   6   2       12.38       18.11      3.83 o
  -7   7   2       98.76       98.57      9.12 o
  -6   7   2      208.53      206.28      6.12 o
  -5   7   2       80.85       73.33      2.18 o
  -4   7   2       11.88       12.40      0.91 o
  -3   7   2      408.49      450.79     10.17 o
  -2   7   2        9.14        7.47      0.36 o
  -1   7   2      169.70      132.75      3.30 o
   0   7   2       42.18       42.58      1.45 o
   1   7   2      158.12      136.84      3.40 o
   2   7   2      370.13      383.89      9.26 o
   3   7   2        5.08        4.40      0.48 o
   4   7   2       63.40       65.33      1.38 o
   5   7   2        0.15       -0.42      0.87 o
   6   7   2       20.32       20.90      1.51 o
   7   7   2       49.45       56.90      4.03 o
  -6   8   2       40.34       36.45      3.88 o
  -5   8   2      125.25      136.43      6.47 o
  -4   8   2       19.55       12.45      0.99 o
  -3   8   2        6.74        6.67      0.96 o
  -2   8   2        3.02        2.45      0.70 o
  -1   8   2      109.75      103.08      3.02 o
   0   8   2      319.82      284.00      9.36 o
   1   8   2        1.61        2.15      1.05 o
   2   8   2       47.69       51.91      2.32 o
   3   8   2      184.69      176.32      6.70 o
   4   8   2       13.84       15.33      1.05 o
   5   8   2       33.59       32.41      2.61 o
   6   8   2        0.09       -0.91      1.34 o
  -6   9   2       12.66       12.84      2.96 o
  -5   9   2        0.98       -0.30      1.51 o
  -4   9   2      269.04      261.92      9.29 o
  -3   9   2        1.54        1.96      1.02 o
  -2   9   2      218.24      208.17      6.65 o
  -1   9   2       45.89       50.20      3.32 o
   0   9   2       15.41       14.23      1.47 o
   1   9   2       28.85       33.24      2.03 o
   2   9   2        0.24       -0.25      1.16 o
   3   9   2        0.48        2.37      0.71 o
   4   9   2      151.68      180.05      6.23 o
   5   9   2        0.00       -0.34      1.93 o
  -4  10   2       42.79       34.42      3.39 o
  -3  10   2       48.93       44.22      2.85 o
  -2  10   2       28.19       22.31      1.91 o
  -1  10   2       30.22       21.87      1.82 o
   0  10   2       97.28       92.22      5.85 o
   1  10   2       50.78       41.67      2.66 o
   2  10   2       91.05      103.87      8.62 o
   3  10   2        8.69        8.45      2.44 o
   4  10   2       24.10       25.55      3.08 o
  -2  11   2       49.35       44.86      3.53 o
  -1  11   2        3.62        2.88      1.57 o
   0  11   2       11.39       11.59      4.74 o
   1  11   2       19.09       16.55      2.00 o
   2  11   2       15.78       17.38      2.28 o
  -9   0   3      105.23      113.90      7.24 o
  -7   0   3        0.02       -0.30      1.81 o
  -5   0   3        0.71       -1.02      1.10 o
  -3   0   3     3701.94     3720.11     82.07 o
  -1   0   3       77.37       24.75      3.05 o
   5   0   3     1302.19     1316.20     30.96 o
   7   0   3        4.04        9.15      2.95 o
   9   0   3       27.78       22.35      3.78 o
  -9   1   3       17.33       16.67      2.39 o
  -8   1   3       42.24       35.57      4.57 o
  -7   1   3      245.54      256.72     17.55 o
  -6   1   3        7.42       13.07      3.97 o
  -5   1   3        0.01        2.23      0.73 o
  -4   1   3      176.17      169.68      3.24 o
  -3   1   3       86.51       66.42      1.31 o
  -2   1   3     4388.60     4180.04     91.78 o
   0   1   3      328.51      253.00     11.90 o
   2   1   3      403.07      424.37      7.07 o
   3   1   3        0.19        0.00      0.49 o
   4   1   3      715.26      729.62     12.08 o
   5   1   3        8.71        7.75      1.51 o
   6   1   3      423.91      417.96     12.44 o
   7   1   3      537.79      547.53     14.47 o
   8   1   3       42.45       32.38      2.41 o
   9   1   3       81.37       84.79      4.41 o
  -9   2   3        1.96        6.02      2.78 o
  -8   2   3      273.94      311.89      9.66 o
  -7   2   3      201.68      201.01      5.17 o
  -6   2   3      680.30      678.78     13.20 o
  -5   2   3       75.57       81.82      3.05 o
  -4   2   3     1314.06     1482.81     27.12 o
  -3   2   3     1788.10     1771.02     22.26 o
  -2   2   3     3863.50     3731.76    121.50 o
  -1   2   3     1445.79     1392.69     29.95 o
   0   2   3      366.90      331.33      4.03 o
   1   2   3      162.45      140.85      4.63 o
   2   2   3     5061.75     4695.81    146.50 o
   3   2   3      163.96      156.80      8.57 o
   4   2   3        7.78        9.57      0.77 o
   5   2   3      596.67      639.86     11.21 o
   6   2   3       37.19       37.11      1.99 o
   7   2   3        2.15        1.22      1.74 o
   8   2   3       16.00        8.16      2.11 o
   9   2   3        3.81        3.82      2.08 o
  -9   3   3        2.99        1.69      3.17 o
  -8   3   3       20.23       20.52      2.80 o
  -7   3   3       35.26       34.70      3.73 o
  -6   3   3      729.45      775.23     25.69 o
  -5   3   3        0.13        0.90      0.63 o
  -4   3   3     2170.85     2238.11     32.40 o
  -3   3   3      266.76      323.86      4.31 o
  -2   3   3     3344.20     3218.71     81.52 o
  -1   3   3      367.16      410.45      7.18 o
   0   3   3     1250.12     1168.81     11.63 o
   2   3   3     4383.93     4147.09    129.84 o
   3   3   3       14.36       10.81      1.13 o
   4   3   3        0.27        3.41      1.66 o
   5   3   3       63.63       55.75      2.01 o
   6   3   3      218.31      213.55      6.29 o
   7   3   3       94.79       82.75      7.52 o
   8   3   3       49.80       46.21      5.27 o
   9   3   3       19.71       23.04      2.92 o
  -8   4   3       42.25       38.17      2.77 o
  -7   4   3        8.29       10.27      1.54 o
  -6   4   3       12.74       12.79      0.99 o
  -5   4   3        0.09        2.09      0.62 o
  -4   4   3      183.64      171.39      2.65 o
  -3   4   3      945.72     1006.22     18.07 o
  -2   4   3     1622.23     1501.03     28.13 o
  -1   4   3     2098.77     2075.08     27.37 o
   0   4   3       92.24       79.67      1.38 o
   1   4   3      440.62      447.39      8.63 o
   2   4   3      195.73      184.25      4.02 o
   4   4   3        9.66        7.91      1.07 o
   5   4   3     2347.21     2504.57     47.77 o
   6   4   3       81.74       83.05      3.30 o
   7   4   3       12.98       10.81      1.96 o
   8   4   3        2.43        6.76      3.02 o
  -8   5   3        5.24        5.01      2.08 o
  -7   5   3      129.63      133.04      8.53 o
  -6   5   3      195.97      199.35      9.92 o
  -5   5   3      101.17       88.72      3.15 o
  -4   5   3       73.23       95.80      2.17 o
  -3   5   3     1217.97     1273.87     27.76 o
  -2   5   3     1182.66     1184.55     18.91 o
  -1   5   3     2622.58     2540.01     56.82 o
   0   5   3      197.74      170.41      2.95 o
   1   5   3      633.39      632.78      9.65 o
   2   5   3      520.23      566.98     10.91 o
   3   5   3     2200.57     2306.23     62.96 o
   4   5   3        8.24       12.75      1.19 o
   5   5   3      121.17      113.20      2.81 o
   6   5   3       88.45       80.65      4.67 o
   7   5   3      258.77      287.27      7.07 o
   8   5   3        2.29        0.30      1.76 o
  -8   6   3       85.57       75.00      4.54 o
  -7   6   3        3.03        4.97      1.57 o
  -6   6   3      180.10      199.71      7.32 o
  -5   6   3       24.72       29.40      1.82 o
  -4   6   3      113.30       98.54      2.80 o
  -3   6   3       32.99       31.70      1.34 o
  -2   6   3      380.52      381.73      6.43 o
  -1   6   3      235.74      201.23      4.43 o
   0   6   3       80.49       65.08      1.67 o
   1   6   3        1.11        1.55      0.47 o
   2   6   3        2.56        3.15      0.39 o
   3   6   3     1293.19     1295.14     26.27 o
   4   6   3       16.97       15.50      0.84 o
   5   6   3      176.59      171.05      5.89 o
   6   6   3       21.05       19.28      3.45 o
   7   6   3       17.56       11.07      1.39 o
   8   6   3       11.67       15.26      4.15 o
  -7   7   3       34.89       29.75      2.36 o
  -6   7   3      113.30      127.44      4.46 o
  -5   7   3      157.52      144.89      5.33 o
  -4   7   3      500.83      494.62     11.64 o
  -3   7   3       49.10       52.78      1.54 o
  -2   7   3      218.49      216.16      5.84 o
  -1   7   3        1.78        3.53      0.33 o
   0   7   3        1.06        1.80      0.73 o
   1   7   3       16.84       12.43      1.12 o
   2   7   3      251.96      258.08      4.38 o
   3   7   3       36.28       41.20      1.02 o
   4   7   3       55.94       59.44      1.56 o
   5   7   3      113.47      107.46      2.89 o
   6   7   3       88.50       79.27      2.95 o
   7   7   3       46.88       47.68      2.47 o
  -6   8   3       69.30       70.06      6.17 o
  -5   8   3        9.46       10.16      1.46 o
  -4   8   3        4.12        5.62      0.96 o
  -3   8   3        0.86        0.54      0.48 o
  -2   8   3      448.64      475.33     24.38 o
  -1   8   3       45.98       49.88      2.36 o
   0   8   3      487.56      452.21     19.78 o
   1   8   3        0.79        2.23      1.72 o
   2   8   3      102.24      106.19      7.27 o
   3   8   3       29.86       28.55      1.06 o
   4   8   3        0.10        0.03      0.71 o
   5   8   3       81.01       91.83      6.78 o
   6   8   3       16.21       11.41      1.86 o
  -5   9   3        0.21        0.14      1.04 o
  -4   9   3       24.24       27.49      2.26 o
  -3   9   3       13.83       12.21      1.10 o
  -2   9   3        0.33       -0.35      1.69 o
  -1   9   3       18.28       20.41      2.16 o
   0   9   3        2.24        1.38      0.96 o
   1   9   3      275.04      275.86     12.16 o
   2   9   3        2.71        1.64      1.20 o
   3   9   3       59.20       64.78      2.40 o
   4   9   3       36.88       34.64      2.22 o
   5   9   3       50.01       42.36      2.25 o
  -4  10   3        2.44        4.65      2.08 o
  -3  10   3       52.76       47.11      5.15 o
  -2  10   3        1.39        2.53      1.92 o
  -1  10   3       49.29       48.28      2.60 o
   0  10   3        0.02       -0.23      2.66 o
   1  10   3        4.35        5.40      1.58 o
   2  10   3        0.01        0.53      2.10 o
   3  10   3       28.57       31.66      2.66 o
   4  10   3       11.21        7.27      1.93 o
  -2  11   3       44.17       50.31      7.93 o
  -1  11   3        4.32       -1.61      3.03 o
   0  11   3      110.70       97.82      4.68 o
   1  11   3       51.00       49.08      2.71 o
   2  11   3       32.63       31.23      2.16 o
  -8   0   4       15.41       15.02      2.70 o
  -6   0   4      253.37      274.96     10.38 o
  -4   0   4      251.77      240.02      6.33 o
   0   0   4     1273.38     1154.50     25.68 o
   2   0   4      456.63      551.90     12.84 o
   4   0   4      794.67      729.31     35.86 o
   6   0   4        6.12        6.18      1.81 o
   8   0   4      840.16      934.76     36.13 o
  -9   1   4       22.97       23.68      2.79 o
  -8   1   4       17.68       18.69      3.24 o
  -7   1   4      212.40      213.81     12.38 o
  -6   1   4        6.78        7.12      1.37 o
  -5   1   4        1.75        0.96      0.63 o
  -4   1   4       99.22      123.98      8.28 o
  -3   1   4     2149.66     2280.09     39.41 o
  -2   1   4      392.26      412.13      6.20 o
   1   1   4       62.69       89.09      1.99 o
   2   1   4     2939.73     2947.42     46.21 o
   3   1   4        0.56        4.45      0.79 o
   4   1   4     2680.40     2763.55     58.80 o
   5   1   4       26.53       24.99      1.80 o
   6   1   4       65.99       64.00      3.05 o
   7   1   4       14.65       15.53      2.09 o
   8   1   4        4.06        3.74      3.67 o
   9   1   4        6.47        8.32      2.35 o
  -9   2   4       68.07       63.48      3.72 o
  -8   2   4        0.23        3.20      1.65 o
  -7   2   4       24.79       22.53      2.51 o
  -6   2   4       19.21       25.63      1.37 o
  -5   2   4      458.61      431.79      6.28 o
  -4   2   4      170.22      205.05      4.15 o
  -2   2   4       30.45       36.68      1.67 o
  -1   2   4      458.82      428.35      5.16 o
   0   2   4      461.68      468.53      8.71 o
   2   2   4     2022.31     2037.49     39.51 o
   3   2   4     2879.69     2905.06     67.87 o
   4   2   4        9.67        9.04      0.75 o
   5   2   4       23.60       20.17      1.11 o
   6   2   4       35.14       29.56      2.84 o
   7   2   4       59.01       56.44      2.80 o
   8   2   4       95.71       91.69      7.15 o
   9   2   4        0.35        0.23      1.95 o
  -9   3   4        7.82        5.76      2.51 o
  -8   3   4       22.12       17.52      2.94 o
  -7   3   4      518.04      566.53     19.41 o
  -6   3   4        9.23       11.30      1.54 o
  -5   3   4      471.59      498.18      7.90 o
  -4   3   4      133.52      143.21      2.15 o
  -3   3   4      153.85      175.42      2.86 o
  -2   3   4      590.00      542.52      8.84 o
   0   3   4      105.44      103.30      1.54 o
   1   3   4      836.74      770.87     22.90 o
   2   3   4     1166.86     1302.74     29.68 o
   4   3   4      101.09      102.69      2.53 o
   5   3   4       61.00       57.78      2.37 o
   6   3   4       71.98       61.43      2.77 o
   7   3   4       54.18       52.81      2.76 o
   8   3   4       46.45       36.25      2.79 o
   9   3   4       12.61        9.78      2.34 o
  -8   4   4        2.74        5.25      1.84 o
  -7   4   4        3.37        1.50      1.44 o
  -6   4   4      213.22      217.40      7.50 o
  -5   4   4       71.05       62.02      1.37 o
  -4   4   4       70.88       82.41      3.86 o
  -3   4   4      590.13      630.02     13.53 o
  -2   4   4      756.87      810.78     17.16 o
  -1   4   4      190.13      194.87      3.50 o
   0   4   4       57.51       74.58      1.12 o
   1   4   4     2947.72     2930.45     77.09 o
   2   4   4      972.16     1052.70     28.04 o
   3   4   4      362.11      390.03     11.18 o
   4   4   4       79.42       71.62      1.95 o
   5   4   4       34.61       27.82      2.00 o
   6   4   4        7.00        5.44      2.31 o
   7   4   4       12.17       11.03      3.13 o
   8   4   4       97.07       92.79      9.46 o
  -8   5   4       33.80       37.76      2.81 o
  -7   5   4       22.17       17.46      2.69 o
  -6   5   4      204.90      209.72     11.86 o
  -5   5   4       95.99       91.88      2.51 o
  -4   5   4      108.20      115.90      2.47 o
  -3   5   4     1189.91     1221.20     26.43 o
  -2   5   4       58.19       60.56      1.67 o
  -1   5   4      106.82      110.49      3.70 o
   0   5   4       20.82       25.25      0.66 o
   1   5   4       36.51       36.62      1.32 o
   2   5   4        1.58       -0.21      0.38 o
   3   5   4      804.19      820.90     16.70 o
   4   5   4      977.68     1031.79     15.68 o
   5   5   4      279.06      284.50      8.25 o
   6   5   4      112.55      123.25      3.45 o
   7   5   4       19.29       15.33      2.80 o
   8   5   4       36.72       30.86      2.23 o
  -8   6   4        4.08        2.52      2.12 o
  -7   6   4        1.32        3.56      1.64 o
  -6   6   4       23.57       19.46      1.63 o
  -5   6   4      356.72      383.17      5.95 o
  -4   6   4        0.60        0.85      0.47 o
  -3   6   4      613.29      597.07      9.14 o
  -2   6   4        0.18        0.54      0.32 o
  -1   6   4      340.60      334.68      5.60 o
   0   6   4       95.47      104.31      1.76 o
   1   6   4      716.19      703.76      9.50 o
   2   6   4     1250.40     1260.93     23.84 o
   3   6   4      122.92      107.98      2.95 o
   4   6   4        4.22        2.48      0.72 o
   5   6   4      188.32      189.35      6.00 o
   6   6   4       69.26       72.99      5.75 o
   7   6   4        0.04        3.37      1.32 o
  -7   7   4      160.80      175.71     26.64 o
  -6   7   4       31.36       27.24      1.78 o
  -5   7   4       69.01       64.99      2.01 o
  -4   7   4        5.70       10.78      1.49 o
  -3   7   4      486.26      479.84     14.48 o
  -2   7   4        2.93        0.68      0.30 o
  -1   7   4      387.75      396.52     10.87 o
   0   7   4        3.49        4.75      0.65 o
   1   7   4      621.13      601.34     14.56 o
   2   7   4        4.62        7.17      0.71 o
   3   7   4       78.63       78.83      1.93 o
   4   7   4      210.00      192.89      3.55 o
   5   7   4      311.16      336.47      9.24 o
   6   7   4       24.26       15.85      2.76 o
   7   7   4       10.44        8.54      1.51 o
  -6   8   4        9.44        8.14      1.35 o
  -5   8   4      128.80      129.76      5.16 o
  -4   8   4       10.32       11.00      0.86 o
  -3   8   4       57.29       61.61      1.55 o
  -2   8   4       62.76       61.58      2.62 o
  -1   8   4       13.12       15.05      1.06 o
   0   8   4        0.35        5.36      2.15 o
   1   8   4      163.14      168.57      5.00 o
   2   8   4      381.19      403.86     14.05 o
   3   8   4        0.14        0.19      0.62 o
   4   8   4        6.18        5.44      1.29 o
   5   8   4        5.44        4.76      1.18 o
   6   8   4       17.71       15.34      1.79 o
  -5   9   4        0.11        1.00      1.01 o
  -4   9   4       84.47       92.81      3.06 o
  -3   9   4        0.04        1.36      1.24 o
  -2   9   4       40.10       28.79      2.05 o
  -1   9   4      200.52      189.70     19.63 o
   0   9   4        0.00        0.70      1.16 o
   1   9   4       54.90       58.96      3.53 o
   2   9   4       13.19       13.65      0.76 o
   3   9   4       41.26       44.87      3.13 o
   4   9   4      145.32      153.15      4.21 o
   5   9   4        1.07        2.03      1.31 o
  -4  10   4        7.37        3.91      1.51 o
  -3  10   4       28.45       28.62      2.33 o
  -2  10   4        6.92        4.24      2.00 o
  -1  10   4        0.02        0.51      1.31 o
   0  10   4      101.32       94.28      4.14 o
   1  10   4       45.53       41.90      3.65 o
   2  10   4       94.00       96.33      5.45 o
   3  10   4        0.56        1.88      3.02 o
   4  10   4        5.82        9.58      3.30 o
  -2  11   4       14.38       13.76      2.47 o
  -1  11   4       32.22       35.16      3.15 o
   0  11   4        1.15       -1.20      2.40 o
   1  11   4       62.63       64.61      2.61 o
   2  11   4        4.18        1.70      2.16 o
  -9   0   5        4.08       11.08      4.17 o
  -7   0   5      174.65      178.89      7.91 o
  -5   0   5      119.82       98.15      3.23 o
  -3   0   5       85.19       77.75      2.48 o
  -1   0   5      219.87      261.86      6.17 o
   1   0   5      228.94      268.20      6.54 o
   3   0   5       19.79       21.06      1.07 o
   5   0   5      598.33      532.94     12.89 o
   7   0   5      953.24     1088.33     37.27 o
   9   0   5        5.10        4.91      3.23 o
  -9   1   5       21.39       20.58      2.72 o
  -8   1   5       28.16       29.18      6.19 o
  -7   1   5        2.11        1.83      1.40 o
  -6   1   5       14.83       13.27      0.83 o
  -5   1   5        0.02        0.50      0.41 o
  -4   1   5      502.14      543.71      7.30 o
  -3   1   5     2466.55     2509.24     47.70 o
  -1   1   5      230.11      199.47      3.33 o
   0   1   5        0.39        2.19      0.70 o
   1   1   5        7.19        0.52      0.47 o
   3   1   5     1539.29     1383.20     30.28 o
   4   1   5      535.83      549.22     12.24 o
   5   1   5        0.22       -0.64      0.72 o
   6   1   5      107.85      100.73      3.68 o
   7   1   5       58.07       55.79      3.23 o
   8   1   5      111.03      100.45      4.49 o
   9   1   5      279.41      265.15     10.70 o
  -9   2   5       15.99       11.40      2.46 o
  -8   2   5       14.47       15.39      2.48 o
  -7   2   5       75.00       68.85      3.78 o
  -6   2   5      870.88      936.03     14.81 o
  -5   2   5      334.41      324.84      4.49 o
  -4   2   5      241.91      268.76      3.59 o
  -3   2   5      715.63      841.21     15.08 o
  -2   2   5     1454.95     1348.97     36.69 o
  -1   2   5       28.53       28.54      0.54 o
   0   2   5     2897.80     2688.82     50.50 o
   1   2   5       16.33       24.47      0.88 o
   2   2   5     1388.75     1300.15     25.08 o
   3   2   5     3024.88     3363.96     67.09 o
   4   2   5      317.96      331.75      7.45 o
   5   2   5        2.37        3.07      1.22 o
   6   2   5      533.65      573.68     14.43 o
   7   2   5       35.39       36.57      4.71 o
   8   2   5      124.29      129.01     10.23 o
   9   2   5        0.72        0.47      2.49 o
  -9   3   5       14.31       16.93      2.40 o
  -8   3   5       29.02       32.03      3.83 o
  -7   3   5        0.09        7.09      1.88 o
  -6   3   5       14.36       12.20      0.75 o
  -5   3   5       34.65       37.70      0.99 o
  -4   3   5      840.86      759.29     10.08 o
  -3   3   5      812.79      909.60     24.00 o
  -2   3   5     2781.12     2517.27     62.38 o
  -1   3   5      386.58      334.08      4.24 o
   0   3   5     1070.04     1047.86     14.25 o
   1   3   5       36.20       49.99      1.18 o
   2   3   5     4943.33     5054.63    284.10 o
   3   3   5     3221.26     3488.08     90.91 o
   4   3   5      693.93      791.51     17.29 o
   5   3   5        9.45        6.38      0.80 o
   6   3   5      208.45      215.15      8.53 o
   7   3   5       63.03       72.76      3.35 o
   8   3   5       53.86       53.21      7.10 o
  -8   4   5       15.38       14.65      2.41 o
  -7   4   5      145.48      154.72      5.19 o
  -6   4   5      957.27      981.79     34.87 o
  -5   4   5      182.81      195.83      4.35 o
  -4   4   5        4.19        4.26      0.47 o
  -3   4   5        0.65        1.40      0.40 o
  -2   4   5       49.58       63.16      1.47 o
  -1   4   5        1.06        0.02      0.21 o
   0   4   5      144.61      132.43      2.33 o
   1   4   5      105.86      102.14      2.69 o
   2   4   5      816.40      903.51     27.35 o
   3   4   5      624.23      720.45     19.49 o
   4   4   5      695.87      680.60     16.65 o
   5   4   5      414.45      406.96     11.89 o
   6   4   5       78.13       67.83      3.08 o
   7   4   5      192.26      205.40      6.66 o
   8   4   5       69.59       76.27      4.56 o
  -8   5   5        1.34        1.66      1.87 o
  -7   5   5        3.93        7.17      3.23 o
  -6   5   5       31.11       32.52      2.88 o
  -5   5   5        8.74        7.16      0.69 o
  -4   5   5       89.12      106.00      2.09 o
  -3   5   5       73.72       74.97      1.25 o
  -2   5   5      877.58      955.60     12.47 o
  -1   5   5      103.27       95.45      1.52 o
   0   5   5       62.80       64.79      1.08 o
   1   5   5     1088.50      998.55     19.27 o
   2   5   5      638.20      573.81     11.78 o
   3   5   5      906.52      918.01     26.96 o
   4   5   5       30.84       33.20      1.42 o
   5   5   5       36.76       29.91      1.49 o
   6   5   5        0.66        0.30      1.13 o
   7   5   5       80.55       84.60      3.95 o
   8   5   5        5.16        9.16      2.01 o
  -8   6   5       57.66       71.94      5.56 o
  -7   6   5      100.61      110.82      4.91 o
  -6   6   5        4.14        2.64      1.19 o
  -5   6   5       20.13       19.22      1.00 o
  -4   6   5        5.42        4.46      0.54 o
  -3   6   5       33.16       35.54      1.09 o
  -2   6   5       21.11       13.42      0.45 o
  -1   6   5       16.70       25.63      0.60 o
   0   6   5     1298.07     1361.15     25.52 o
   1   6   5       30.32       31.34      1.10 o
   2   6   5      152.91      147.03      3.94 o
   3   6   5       42.25       38.16      1.15 o
   4   6   5        0.04        0.96      0.71 o
   5   6   5       50.30       56.44      1.74 o
   6   6   5      103.02      105.21      3.21 o
   7   6   5       58.70       63.24      3.46 o
  -7   7   5        9.49        9.95      1.99 o
  -6   7   5       13.04       13.50      1.10 o
  -5   7   5       82.46       97.81      3.46 o
  -4   7   5      290.82      304.63      5.83 o
  -3   7   5        0.74        0.34      0.43 o
  -2   7   5      752.96      741.10     13.51 o
  -1   7   5        9.58        6.73      0.79 o
   0   7   5       68.72       64.84      1.79 o
   1   7   5      148.62      169.61      4.88 o
   2   7   5      733.83      776.27     12.67 o
   3   7   5       26.07       29.59      0.86 o
   4   7   5      409.80      396.89      6.44 o
   5   7   5       18.15       15.71      1.15 o
   6   7   5        8.83       11.00      1.68 o
   7   7   5       16.40        9.61      2.57 o
  -6   8   5       43.98       48.80      4.33 o
  -5   8   5      101.77       93.41      3.67 o
  -4   8   5       41.52       28.50      1.15 o
  -3   8   5       20.44       29.06      1.33 o
  -2   8   5      354.27      357.64     14.13 o
  -1   8   5       27.53       36.74      0.96 o
   0   8   5      935.52     1017.50     32.85 o
   1   8   5      246.73      265.13      6.63 o
   2   8   5      252.98      256.12      5.39 o
   3   8   5        2.31        2.90      0.79 o
   4   8   5      242.99      239.46      5.88 o
   5   8   5      117.27      129.70      7.02 o
   6   8   5      226.29      222.00      8.63 o
  -5   9   5        7.79        8.89      1.75 o
  -4   9   5        6.02        8.69      1.25 o
  -3   9   5        0.38       -0.63      0.75 o
  -2   9   5       49.15       51.85      2.48 o
  -1   9   5       40.00       35.74      1.95 o
   0   9   5      197.66      195.95      6.36 o
   1   9   5      177.48      189.47      9.60 o
   2   9   5       44.42       43.31      1.56 o
   3   9   5       13.05       15.96      1.95 o
   4   9   5        1.04        0.30      0.91 o
   5   9   5       11.30       12.37      1.69 o
  -4  10   5       19.56       16.54      2.04 o
  -3  10   5        0.72        0.57      1.48 o
  -2  10   5        2.36       -0.06      1.84 o
  -1  10   5        4.17        1.36      1.84 o
   0  10   5       12.61        9.59      1.44 o
   1  10   5        0.11       -1.50      1.49 o
   2  10   5       11.13       15.55      4.15 o
   3  10   5       17.98       23.63      6.55 o
   4  10   5        0.40       -1.01      2.59 o
  -2  11   5       19.80       20.44      2.16 o
  -1  11   5        7.73        6.51      2.89 o
   0  11   5       74.66       70.48      5.26 o
   1  11   5        1.86        1.18      2.46 o
   2  11   5       34.60       31.97      2.43 o
  -8   0   6      105.19      108.40      6.16 o
  -6   0   6        2.72        0.51      1.10 o
  -4   0   6      983.91     1030.00     24.26 o
   0   0   6     4344.82     4331.54    133.84 o
   2   0   6     2186.94     2242.28     81.02 o
   4   0   6     1652.07     1710.69     64.98 o
   6   0   6      116.96      120.86      5.54 o
   8   0   6       32.38       34.72      3.69 o
  -9   1   6       20.77       19.74      5.24 o
  -8   1   6       56.31       54.11      3.38 o
  -7   1   6        1.71        3.76      2.10 o
  -6   1   6      740.70      743.26     21.55 o
  -5   1   6      321.14      311.12      4.13 o
  -4   1   6      273.48      313.97      4.39 o
  -3   1   6      365.93      382.41      6.82 o
  -2   1   6     2585.49     2449.05     84.78 o
  -1   1   6     2536.52     2465.17     36.52 o
   0   1   6      837.85      724.96     11.64 o
   1   1   6     3226.03     3219.40     50.40 o
   2   1   6        4.05        3.98      0.68 o
   3   1   6      345.52      344.05      7.81 o
   4   1   6      280.64      283.46      6.08 o
   5   1   6      327.29      337.35      7.20 o
   6   1   6      630.45      639.60     16.00 o
   7   1   6      191.70      198.34      6.06 o
   8   1   6      119.88      118.68      5.87 o
   9   1   6        6.28       12.33      3.72 o
  -9   2   6       39.11       38.98      3.64 o
  -8   2   6        0.49        1.34      1.98 o
  -7   2   6      104.04       91.84      5.33 o
  -6   2   6       19.10       20.84      1.93 o
  -5   2   6      288.35      302.00      7.36 o
  -4   2   6        2.51        8.17      0.77 o
  -3   2   6     2312.33     2236.27     67.08 o
  -2   2   6      305.87      327.01      9.57 o
   0   2   6        3.63        5.93      1.20 o
   2   2   6      116.00      114.13      3.92 o
   3   2   6     1540.51     1547.82     26.36 o
   4   2   6       66.63       61.03      1.67 o
   5   2   6       15.51       19.86      1.69 o
   6   2   6      220.93      220.72     10.84 o
   7   2   6        0.24        2.04      1.98 o
   8   2   6       23.56       22.04      2.73 o
   9   2   6       49.76       40.54      3.16 o
  -9   3   6        1.23        2.45      2.45 o
  -8   3   6       80.44       74.29      3.55 o
  -7   3   6       49.12       44.27      4.94 o
  -6   3   6      243.30      235.28      5.60 o
  -5   3   6     1408.73     1464.67     18.43 o
  -4   3   6       76.99       79.70      2.41 o
  -3   3   6       89.83      105.90      2.22 o
  -2   3   6      154.64      201.15      3.73 o
  -1   3   6     1639.46     1564.52     26.79 o
   0   3   6     3102.86     2862.18     58.88 o
   1   3   6      234.44      205.20      4.36 o
   2   3   6        1.13        1.88      0.74 o
   3   3   6     2401.04     2489.08     44.91 o
   4   3   6       24.07       21.80      1.15 o
   5   3   6      126.14      115.52      2.98 o
   6   3   6        0.05        1.24      3.02 o
   7   3   6      194.39      209.50     13.34 o
   8   3   6        0.15        0.54      2.49 o
  -8   4   6       52.38       54.76      6.73 o
  -7   4   6        1.22       -0.64      1.44 o
  -6   4   6       75.46       73.93      2.11 o
  -5   4   6       32.79       26.45      0.95 o
  -4   4   6        1.53        1.22      0.43 o
  -3   4   6       74.47       93.41      2.25 o
  -2   4   6      108.40       94.03      1.49 o
  -1   4   6     1999.11     1971.03     24.83 o
   0   4   6       79.93       94.56      1.30 o
   1   4   6      178.35      194.10      4.01 o
   2   4   6       10.80        8.14      1.41 o
   3   4   6      857.48      872.96     15.24 o
   4   4   6      175.95      157.47      4.48 o
   5   4   6       63.01       70.33      2.13 o
   6   4   6        0.00        2.49      2.75 o
   7   4   6       58.73       48.57      2.77 o
   8   4   6       39.52       41.20      2.83 o
  -8   5   6      100.25      103.82      7.14 o
  -7   5   6        0.55       -0.30      2.69 o
  -6   5   6      421.61      456.64     16.94 o
  -5   5   6      115.95      105.03      3.12 o
  -4   5   6        5.36        6.96      0.75 o
  -3   5   6      257.72      290.33      5.42 o
  -2   5   6      132.90      159.16      2.22 o
  -1   5   6      501.43      546.32      6.95 o
   0   5   6       52.00       51.67      1.15 o
   1   5   6      295.73      278.32      3.48 o
   2   5   6       92.50      100.66      2.00 o
   3   5   6       12.77       18.48      1.14 o
   4   5   6       12.58       13.70      0.91 o
   5   5   6      140.15      140.55      6.56 o
   6   5   6       51.34       47.45      2.41 o
   7   5   6       13.46        9.44      1.86 o
   8   5   6       14.72       14.91      3.42 o
  -8   6   6       13.75       17.63      3.68 o
  -7   6   6       77.93       69.86     12.32 o
  -6   6   6       14.40       10.95      1.00 o
  -5   6   6      173.37      154.66      4.04 o
  -4   6   6       28.13       23.76      0.80 o
  -3   6   6      678.55      693.14     12.16 o
  -2   6   6       54.54       59.77      1.20 o
  -1   6   6        1.34        2.94      0.39 o
   0   6   6       73.24       80.02      1.92 o
   1   6   6       53.47       56.88      1.51 o
   2   6   6      112.67      120.53      3.76 o
   3   6   6     1539.31     1617.39     30.81 o
   4   6   6      122.26      114.81      2.81 o
   5   6   6       16.57       15.30      1.15 o
   6   6   6       50.12       46.92      2.20 o
   7   6   6       20.61       16.79      1.94 o
  -7   7   6       45.45       38.24      2.44 o
  -6   7   6        0.04        1.07      2.31 o
  -5   7   6      110.66      113.89      3.55 o
  -4   7   6      159.68      135.84      3.37 o
  -3   7   6       59.75       60.68      1.84 o
  -2   7   6       36.25       27.33      0.69 o
  -1   7   6     1031.39     1078.88     21.60 o
   0   7   6        0.21        0.09      0.54 o
   1   7   6      395.70      418.82      9.74 o
   2   7   6      214.89      216.31      3.32 o
   3   7   6       44.84       46.32      1.38 o
   4   7   6        1.97        1.77      0.61 o
   5   7   6      200.51      197.08      5.20 o
   6   7   6       17.88       14.83      1.81 o
   7   7   6       94.25       91.62      9.66 o
  -6   8   6       25.45       18.18      2.38 o
  -5   8   6       18.60       21.49      1.42 o
  -4   8   6       15.79       19.55      1.20 o
  -3   8   6      293.02      283.58     11.57 o
  -2   8   6        2.14        0.91      0.60 o
  -1   8   6      164.32      164.61      4.72 o
   0   8   6      282.40      275.21      9.28 o
   1   8   6       39.50       40.49      2.31 o
   2   8   6       88.16       84.51      2.85 o
   3   8   6      256.92      267.65      6.20 o
   4   8   6        2.54        0.21      1.40 o
   5   8   6      110.44      100.23      3.73 o
   6   8   6        3.25        1.59      2.17 o
  -5   9   6        9.98       10.29      1.55 o
  -4   9   6       21.72       22.26      2.18 o
  -3   9   6       32.26       28.85      1.99 o
  -2   9   6       48.01       42.75      2.86 o
  -1   9   6       42.38       44.42      1.94 o
   0   9   6        0.17        1.00      1.25 o
   1   9   6       56.22       58.23      1.65 o
   2   9   6        0.96        2.30      1.89 o
   3   9   6      104.54      102.73      2.93 o
   4   9   6      103.58      114.25      3.80 o
   5   9   6       52.59       47.74      3.49 o
  -4  10   6       19.17       23.40      2.35 o
  -3  10   6       49.64       41.70      2.41 o
  -2  10   6       38.02       46.31      2.91 o
  -1  10   6       25.88       22.79      3.23 o
   0  10   6       79.51       73.25      2.52 o
   1  10   6        2.21        9.52      3.32 o
   2  10   6        2.91        3.20      1.60 o
   3  10   6       27.22       30.65      2.92 o
   4  10   6        0.28       -0.25      1.95 o
  -2  11   6       50.67       46.11      4.47 o
  -1  11   6       33.17       34.38      4.56 o
   0  11   6       19.86       18.18      2.50 o
   1  11   6       76.73       75.36      3.48 o
   2  11   6       13.07       12.70      2.00 o
  -9   0   7      263.66      264.96     13.58 o
  -7   0   7      393.30      402.27     16.17 o
  -5   0   7      482.60      501.58     12.39 o
  -3   0   7      117.10       73.62      3.43 o
  -1   0   7     4556.91     4030.39    124.69 o
   1   0   7     2531.33     2518.03     56.12 o
   3   0   7       30.04       21.58      1.30 o
   5   0   7       27.70       21.64      1.88 o
   7   0   7      230.64      193.59      8.95 o
   9   0   7       66.49       76.43      6.23 o
  -9   1   7      146.89      172.51      6.79 o
  -8   1   7        0.01        2.94      2.01 o
  -7   1   7      176.24      175.57     10.53 o
  -6   1   7       12.58       12.96      2.08 o
  -5   1   7      722.54      729.40     11.26 o
  -4   1   7     4680.62     4717.65    103.82 o
  -3   1   7      261.97      272.92     10.12 o
  -2   1   7      764.26      807.68     22.84 o
  -1   1   7     1144.60     1084.79     13.39 o
   0   1   7     1031.13     1074.90     24.58 o
   1   1   7       43.93       64.91      1.38 o
   2   1   7       23.15       37.16      1.66 o
   3   1   7      813.45      882.03     14.92 o
   4   1   7     2443.05     2571.57     46.19 o
   5   1   7      227.85      218.96      4.89 o
   6   1   7       86.10       87.00      3.55 o
   7   1   7        1.75        1.07      1.63 o
   8   1   7        0.04       -3.02      2.01 o
   9   1   7       37.51       35.85      4.79 o
  -9   2   7        3.69        5.68      3.43 o
  -8   2   7       60.84       46.61      2.73 o
  -7   2   7       17.66       17.57      1.41 o
  -6   2   7      872.64      916.07     21.62 o
  -5   2   7      963.84      963.55     13.91 o
  -4   2   7      305.26      282.59      6.10 o
  -3   2   7       77.37       86.00      3.12 o
  -2   2   7      185.48      171.17      3.48 o
  -1   2   7      197.50      232.67      2.85 o
   1   2   7      394.47      387.56      7.84 o
   2   2   7     4791.73     5119.89    153.54 o
   3   2   7      572.27      608.00     10.12 o
   4   2   7        0.90        1.88      0.71 o
   5   2   7       77.54       74.55      5.02 o
   6   2   7     1019.36     1065.02     28.35 o
   7   2   7      119.40      117.25      4.46 o
   8   2   7      186.85      193.41      6.92 o
  -9   3   7        0.20        0.09      2.11 o
  -8   3   7       44.80       50.25      3.34 o
  -7   3   7       18.84       17.58      2.81 o
  -6   3   7      153.87      152.90      5.91 o
  -5   3   7        8.92       15.89      1.54 o
  -4   3   7     2025.28     2179.36     64.04 o
  -3   3   7      165.22      179.86      4.80 o
  -2   3   7      242.26      221.14      4.17 o
  -1   3   7      743.16      711.87     10.97 o
   0   3   7       84.15       65.85      1.32 o
   2   3   7     2341.07     2435.70     45.99 o
   3   3   7       31.01       19.63      1.10 o
   4   3   7     1021.37      991.13     24.44 o
   5   3   7      468.65      467.75     11.96 o
   6   3   7        0.01       -0.51      1.44 o
   7   3   7        0.89        1.51      2.61 o
   8   3   7       71.12       62.56      3.30 o
  -8   4   7        2.32        4.38      2.20 o
  -7   4   7      211.95      212.89      7.08 o
  -6   4   7      259.11      257.52      6.07 o
  -5   4   7       26.55       20.37      0.92 o
  -4   4   7      257.50      208.32      5.47 o
  -3   4   7       20.58       25.65      0.86 o
  -2   4   7     1761.81     1843.85     29.80 o
  -1   4   7      438.72      457.04      5.96 o
   0   4   7       22.53       23.18      0.52 o
   1   4   7      331.99      317.29      7.34 o
   2   4   7      294.99      335.84      8.74 o
   3   4   7      100.24       94.09      4.26 o
   4   4   7      210.72      221.22      7.26 o
   5   4   7      409.05      431.93     10.97 o
   6   4   7      178.35      184.17      5.67 o
   7   4   7        3.98        4.95      2.10 o
   8   4   7        6.77       11.25      2.13 o
  -8   5   7        3.56        9.27      4.28 o
  -7   5   7       43.47       62.97     11.08 o
  -6   5   7       32.56       34.95      2.18 o
  -5   5   7        0.02        1.04      0.66 o
  -4   5   7        0.40        0.03      0.56 o
  -3   5   7       24.51       33.96      0.80 o
  -2   5   7      772.04      776.63     11.20 o
  -1   5   7      321.53      306.14      3.94 o
   0   5   7      762.24      760.56     10.67 o
   1   5   7        0.40       -0.47      0.31 o
   2   5   7        0.91       -0.12      0.52 o
   3   5   7      144.41      137.70      4.91 o
   4   5   7       33.09       35.21      1.69 o
   5   5   7       12.11       11.09      1.49 o
   6   5   7        0.45        0.55      1.31 o
   7   5   7        1.66        5.96      3.89 o
   8   5   7        0.52        0.23      2.50 o
  -7   6   7       23.78       20.25      1.93 o
  -6   6   7        1.26        1.05      1.27 o
  -5   6   7       50.85       45.97      2.61 o
  -4   6   7       28.97       29.02      1.07 o
  -3   6   7        5.84        7.33      0.48 o
  -2   6   7       37.48       44.20      0.99 o
  -1   6   7      220.04      196.63      2.89 o
   0   6   7      760.24      690.56     13.54 o
   1   6   7       54.67       48.13      1.20 o
   2   6   7     1576.51     1544.65     32.85 o
   3   6   7      312.90      317.30      5.29 o
   4   6   7      251.21      250.85      7.43 o
   5   6   7        6.64        6.81      1.64 o
   6   6   7      104.17      104.34      3.44 o
   7   6   7       34.28       40.93      2.46 o
  -7   7   7       17.36       19.43      2.53 o
  -6   7   7       38.21       24.52      1.63 o
  -5   7   7       14.21        9.37      0.98 o
  -4   7   7       14.60       10.83      1.36 o
  -3   7   7        0.56        0.31      0.55 o
  -2   7   7      677.97      676.10     12.85 o
  -1   7   7       16.19       11.94      0.45 o
   0   7   7      173.31      182.50      4.96 o
   1   7   7       25.80       29.97      0.74 o
   2   7   7     1099.41     1158.74     20.05 o
   3   7   7      303.47      305.11      6.60 o
   4   7   7      187.07      182.99      6.22 o
   5   7   7       10.06        5.85      1.20 o
   6   7   7       75.91       79.16      3.67 o
   7   7   7        0.20       -0.45      1.85 o
  -6   8   7       11.59        7.05      1.42 o
  -5   8   7      156.81      174.86      4.69 o
  -4   8   7       52.95       56.32      1.97 o
  -3   8   7       15.22       17.27      0.95 o
  -2   8   7       20.43       28.06      1.31 o
  -1   8   7        5.91        3.94      1.28 o
   0   8   7      391.20      387.60     15.52 o
   1   8   7        1.82        2.11      1.40 o
   2   8   7        0.65        2.80      0.54 o
   3   8   7       73.33       64.64      2.02 o
   4   8   7       85.11       87.34      3.77 o
   5   8   7      130.64      123.69      4.90 o
   6   8   7      111.79      108.13      4.57 o
  -5   9   7        6.74        6.06      1.45 o
  -4   9   7       11.75       13.90      1.23 o
  -3   9   7      109.51      115.11      6.53 o
  -2   9   7       64.67       63.43      3.06 o
  -1   9   7      261.74      280.02     12.65 o
   0   9   7      183.98      192.16      5.94 o
   1   9   7       19.73       20.02      1.73 o
   2   9   7       10.13        8.57      2.08 o
   3   9   7        8.06        9.81      1.26 o
   4   9   7       84.80       87.76      3.57 o
   5   9   7        1.28        3.36      3.86 o
  -4  10   7        0.04        0.29      1.85 o
  -3  10   7       27.14       22.03      4.47 o
  -2  10   7       11.73       14.68      1.79 o
  -1  10   7       14.04       11.26      1.68 o
   0  10   7        1.66        2.41      1.43 o
   1  10   7        2.72        2.68      1.65 o
   2  10   7       17.61       13.18      1.64 o
   3  10   7       34.65       33.01      5.56 o
   4  10   7        3.95        7.05      2.41 o
  -2  11   7        0.73        1.83      1.79 o
  -1  11   7        9.77       11.43      4.17 o
   0  11   7        0.02        2.10      1.70 o
   1  11   7        0.52       -1.01      1.62 o
  -8   0   8      414.25      481.16     19.83 o
  -6   0   8       41.70       24.63      1.74 o
  -4   0   8     2519.89     2474.26    109.87 o
  -2   0   8     3336.56     3241.10     91.47 o
   2   0   8      300.90      352.91      8.81 o
   4   0   8      296.23      319.60      8.31 o
   6   0   8       59.15       54.18      3.71 o
   8   0   8       63.52       67.16      5.42 o
  -9   1   8        8.66       10.23      2.61 o
  -8   1   8        4.44        4.96      2.15 o
  -7   1   8       45.54       51.10      4.79 o
  -6   1   8      224.51      220.59      6.06 o
  -5   1   8       24.21       21.31      1.69 o
  -4   1   8     4982.65     4473.39    139.50 o
  -2   1   8       27.60       14.24      0.83 o
  -1   1   8      659.01      685.23      8.89 o
   0   1   8     3725.48     3556.44     64.22 o
   1   1   8      681.32      666.67     11.05 o
   2   1   8     2791.85     3064.55     52.34 o
   3   1   8      523.16      494.84      9.74 o
   4   1   8      116.55      119.37      2.67 o
   5   1   8      277.98      264.73      7.30 o
   6   1   8      450.64      456.48     12.21 o
   7   1   8      398.63      422.90     18.90 o
   8   1   8      121.20      119.28      4.76 o
  -9   2   8       41.69       39.96      3.53 o
  -8   2   8       66.18       69.15      3.51 o
  -7   2   8       42.69       46.44      2.11 o
  -6   2   8       62.00       62.38      5.36 o
  -5   2   8      244.57      243.48      5.18 o
  -4   2   8      189.25      176.88      7.01 o
  -3   2   8      327.70      296.40      8.75 o
  -2   2   8       24.64       39.26      0.78 o
  -1   2   8     1261.48     1128.70     14.42 o
   1   2   8       11.27       22.48      0.75 o
   2   2   8      328.07      491.06     18.69 o
   3   2   8      349.12      332.27      5.81 o
   4   2   8        0.09        1.79      1.11 o
   5   2   8      311.36      310.17      8.01 o
   6   2   8       92.86      101.61      3.78 o
   7   2   8       53.61       50.16      2.94 o
   8   2   8       28.32       32.38      5.38 o
  -9   3   8       26.46       27.71      3.14 o
  -8   3   8        3.78        0.63      3.52 o
  -7   3   8      104.11      102.73      5.63 o
  -6   3   8      122.07      126.23      6.59 o
  -5   3   8       11.25       12.52      0.75 o
  -4   3   8      753.56      730.26     14.65 o
  -3   3   8     1027.53     1023.31     23.18 o
  -2   3   8     1958.88     2092.67     30.67 o
  -1   3   8      157.58      168.66      2.00 o
   0   3   8      508.70      497.89      8.70 o
   2   3   8     2079.54     2291.87     41.55 o
   3   3   8       87.97       81.86      2.07 o
   4   3   8        2.97        1.57      1.25 o
   5   3   8      123.75      131.78      4.30 o
   6   3   8       70.78       76.14      8.41 o
   7   3   8      332.44      314.89      9.70 o
   8   3   8        0.92        1.17      2.92 o
  -8   4   8      196.57      221.46     18.16 o
  -7   4   8        0.14       -0.49      2.07 o
  -6   4   8       50.93       48.13      6.04 o
  -5   4   8      218.12      223.08      6.28 o
  -4   4   8        0.58        0.06      0.49 o
  -3   4   8      436.60      393.72      9.72 o
  -2   4   8     1275.22     1285.33     24.97 o
  -1   4   8     2301.21     2400.82     31.76 o
   0   4   8     1727.33     1688.12     19.46 o
   1   4   8      823.77      930.16     19.21 o
   2   4   8       89.14       89.29      2.45 o
   3   4   8       12.24        7.45      0.62 o
   4   4   8       50.16       53.73      1.72 o
   5   4   8      971.78     1030.37     24.85 o
   6   4   8        1.17        3.06      4.27 o
   7   4   8       32.39       31.38      3.38 o
   8   4   8        0.63        0.21      2.56 o
  -8   5   8        1.98        6.53      2.63 o
  -7   5   8       42.62       38.18     10.97 o
  -6   5   8      190.11      182.40      6.65 o
  -5   5   8       44.30       44.20      1.72 o
  -4   5   8      412.54      422.13      5.44 o
  -3   5   8      105.03      131.80      2.06 o
  -2   5   8      412.79      415.40      7.13 o
  -1   5   8      467.05      508.36      7.00 o
   0   5   8     2199.98     2314.03     29.97 o
   1   5   8     1006.95     1068.45     20.32 o
   2   5   8       15.68        9.32      0.55 o
   3   5   8      105.89      104.98      5.05 o
   4   5   8      220.83      203.74      4.42 o
   5   5   8       92.97       93.09      7.98 o
   6   5   8       18.16       20.97      4.39 o
   7   5   8       61.81       64.00      5.65 o
  -7   6   8       48.57       54.74      3.86 o
  -6   6   8      126.67      144.56      8.08 o
  -5   6   8        0.02        0.55      0.78 o
  -4   6   8        0.27        0.92      0.50 o
  -3   6   8      112.22       89.12      1.89 o
  -2   6   8      425.15      444.30      7.39 o
  -1   6   8      134.82      109.89      2.36 o
   0   6   8       32.74       36.63      1.33 o
   1   6   8       20.70       17.84      0.81 o
   2   6   8      218.74      222.26      7.50 o
   3   6   8        8.94        8.07      0.90 o
   4   6   8      230.11      237.59      5.50 o
   5   6   8       35.97       40.32      2.12 o
   6   6   8       17.80       17.02      1.60 o
   7   6   8        0.32        1.16      1.46 o
  -7   7   8        2.52        0.40      1.53 o
  -6   7   8       75.11       72.31      3.43 o
  -5   7   8       33.27       26.97      1.83 o
  -4   7   8        1.36        4.31      0.64 o
  -3   7   8       78.30       68.00      1.99 o
  -2   7   8      501.36      561.57     12.05 o
  -1   7   8       13.31       14.04      0.70 o
   0   7   8      338.07      367.80      6.68 o
   1   7   8     1210.80     1249.35     16.60 o
   2   7   8       10.64       10.81      1.42 o
   3   7   8       18.27       18.91      0.91 o
   4   7   8       47.23       49.71      4.63 o
   5   7   8      215.58      223.43      6.12 o
   6   7   8        5.74        2.73      1.64 o
  -6   8   8        0.67        3.70      1.83 o
  -5   8   8       13.49       10.93      1.71 o
  -4   8   8        8.74        7.89      0.98 o
  -3   8   8      124.84      112.70      3.65 o
  -2   8   8       70.95       67.83      2.37 o
  -1   8   8      781.16      860.71     21.03 o
   0   8   8        6.45        3.33      0.65 o
   1   8   8      221.13      229.76      5.11 o
   2   8   8       35.40       34.61      1.57 o
   3   8   8      238.16      236.55      4.65 o
   4   8   8        3.27        2.00      1.59 o
   5   8   8      327.18      380.25     11.23 o
   6   8   8       10.33        8.71      1.87 o
  -5   9   8        1.06        1.30      1.28 o
  -4   9   8       16.96       19.60      1.72 o
  -3   9   8        2.45        1.41      1.01 o
  -2   9   8        0.10       -1.46      1.05 o
  -1   9   8        6.31        5.38      1.03 o
   0   9   8       17.69       20.99      1.41 o
   1   9   8       15.90       15.01      1.10 o
   2   9   8        0.13       -0.32      0.73 o
   3   9   8       14.49       10.88      1.79 o
   4   9   8       33.48       32.37      2.86 o
   5   9   8       80.43       78.80      4.36 o
  -4  10   8       18.20       19.76      4.69 o
  -3  10   8        2.80        3.74      1.87 o
  -2  10   8      120.08      122.93      4.40 o
  -1  10   8       11.59       11.65      1.59 o
   0  10   8        2.10        0.79      1.32 o
   1  10   8        2.69       -0.14      1.36 o
   2  10   8        9.69        9.81      1.74 o
   3  10   8        0.04        1.31      2.83 o
  -1  11   8        5.05        3.82      2.95 o
   0  11   8        7.56        5.06      2.35 o
   1  11   8       26.03       29.47      2.27 o
  -9   0   9      143.45      150.16     10.01 o
  -7   0   9      299.92      329.96     32.27 o
  -5   0   9     2562.29     2455.72    220.81 o
  -3   0   9     1057.49     1004.88     72.65 o
  -1   0   9       76.52       58.02      2.39 o
   1   0   9     3102.96     3007.05     67.65 o
   3   0   9       66.05       74.38      3.74 o
   5   0   9       49.10       53.80      3.70 o
   7   0   9       11.12       10.34      2.79 o
  -9   1   9       67.43       62.73      6.84 o
  -8   1   9        2.91        0.61      2.08 o
  -7   1   9      100.25      112.97      8.81 o
  -6   1   9       71.16       66.96      2.21 o
  -5   1   9      333.87      298.72      6.13 o
  -4   1   9     1077.04     1065.47     33.89 o
  -2   1   9     1210.10     1056.73     18.18 o
  -1   1   9       49.21       58.55      1.01 o
   0   1   9      143.75      119.67      2.58 o
   1   1   9      237.60      281.18      5.02 o
   2   1   9     2271.18     2428.87     38.65 o
   3   1   9       13.34       16.71      1.36 o
   4   1   9        6.92        7.35      0.79 o
   5   1   9     1508.06     1587.15     36.97 o
   6   1   9     2021.43     2189.72     54.07 o
   7   1   9      318.54      319.33     17.99 o
   8   1   9       11.65       12.06      2.26 o
  -9   2   9       25.29       26.07      2.78 o
  -8   2   9        0.71        2.37      2.27 o
  -7   2   9       98.58       87.99      5.79 o
  -6   2   9      253.99      251.29     21.66 o
  -5   2   9       48.16       36.45      1.50 o
  -4   2   9        9.81        6.31      0.63 o
  -3   2   9      605.77      608.92     14.30 o
  -2   2   9     1126.37     1072.27     15.53 o
  -1   2   9      260.13      284.83      5.58 o
   0   2   9      299.62      345.79      7.97 o
   1   2   9      596.10      553.62     12.67 o
   3   2   9      700.14      817.98     18.27 o
   4   2   9       28.20       28.15      1.26 o
   5   2   9       61.99       56.53      2.53 o
   6   2   9     1341.58     1437.09     46.43 o
   7   2   9       69.65       62.51      3.34 o
   8   2   9      131.96      112.05      7.18 o
  -8   3   9       23.63       16.60      2.78 o
  -7   3   9       21.87       16.10      3.61 o
  -6   3   9        1.57        4.07      0.98 o
  -5   3   9      637.52      615.11     12.08 o
  -4   3   9        6.84        6.24      0.77 o
  -3   3   9       87.17       99.65      1.74 o
  -2   3   9     1950.91     1993.66     30.65 o
  -1   3   9     2653.27     2618.50     38.84 o
   0   3   9      139.55      123.17      1.80 o
   1   3   9      366.35      407.22     14.03 o
   2   3   9        5.66       12.05      0.71 o
   3   3   9      247.46      253.49      4.37 o
   4   3   9      353.78      317.23     11.47 o
   5   3   9      123.10      136.60      4.38 o
   6   3   9     1103.56     1134.36     28.35 o
   7   3   9       69.59       63.52      3.48 o
   8   3   9       47.96       48.78      3.34 o
  -8   4   9        0.69        3.83      1.86 o
  -7   4   9        0.27        2.76      2.91 o
  -6   4   9      126.96      106.17      5.42 o
  -5   4   9      209.14      195.31      6.16 o
  -4   4   9      428.30      401.56      8.86 o
  -3   4   9      271.82      232.86      3.83 o
  -2   4   9      114.76       82.72      1.72 o
  -1   4   9      126.61      120.40      2.20 o
   0   4   9      347.10      321.65      7.80 o
   1   4   9      789.35      845.60     22.63 o
   2   4   9      366.99      360.12      8.08 o
   3   4   9      179.73      176.62      6.20 o
   4   4   9      253.00      251.30      5.20 o
   5   4   9      264.51      260.46      7.14 o
   6   4   9      154.36      164.25      5.27 o
   7   4   9        0.03        0.24      1.60 o
   8   4   9       53.46       56.78      3.51 o
  -8   5   9        2.37        5.44      3.18 o
  -7   5   9      167.87      177.55      7.40 o
  -6   5   9       12.69        8.18      1.70 o
  -5   5   9      482.95      487.36     12.65 o
  -4   5   9      223.39      237.04      3.46 o
  -3   5   9      343.27      342.33      5.61 o
  -2   5   9       15.33       17.00      0.54 o
  -1   5   9     1006.07     1035.60     20.79 o
   0   5   9     1001.22      956.46     14.72 o
   1   5   9      481.53      467.28      7.18 o
   2   5   9      340.87      316.07     11.07 o
   3   5   9       45.24       46.01      1.93 o
   4   5   9       13.41       10.61      1.01 o
   5   5   9      104.46       96.41      7.01 o
   6   5   9       48.54       53.23      2.60 o
   7   5   9       24.41       22.13      2.15 o
  -7   6   9       10.34        7.04      1.56 o
  -6   6   9       23.80       22.42      1.69 o
  -5   6   9        1.38        0.31      1.09 o
  -4   6   9        0.85        0.68      0.72 o
  -3   6   9     1280.68     1262.29     18.97 o
  -2   6   9      102.45      113.85      1.82 o
  -1   6   9       85.09       80.33      1.33 o
   0   6   9      945.75      936.88     14.99 o
   1   6   9      321.45      305.14      8.04 o
   2   6   9       56.90       61.58      1.33 o
   3   6   9     1023.12     1066.72     37.08 o
   4   6   9       46.70       33.12      1.27 o
   5   6   9       53.61       52.14      3.02 o
   6   6   9      202.60      215.92      7.31 o
   7   6   9        1.43       -1.21      1.56 o
  -7   7   9       30.23       31.13      4.81 o
  -6   7   9        5.45        6.81      1.69 o
  -5   7   9        3.32        5.14      0.86 o
  -4   7   9        4.65        3.83      0.83 o
  -3   7   9       44.92       41.76      1.14 o
  -2   7   9      465.23      454.75     12.06 o
  -1   7   9        3.33        0.40      0.63 o
   0   7   9      598.84      647.78     10.47 o
   1   7   9      579.62      550.73     11.96 o
   2   7   9        8.61       10.53      0.60 o
   3   7   9        3.44        2.48      0.57 o
   4   7   9      424.62      443.39     11.00 o
   5   7   9       98.89       89.40      3.28 o
   6   7   9       34.70       31.60      2.05 o
  -6   8   9        3.48        7.56      1.71 o
  -5   8   9       36.54       32.36      1.67 o
  -4   8   9        1.35        0.93      0.63 o
  -3   8   9        6.94        3.26      0.87 o
  -2   8   9      198.70      221.89      8.08 o
  -1   8   9      176.92      206.84      4.53 o
   0   8   9       57.46       64.95      2.68 o
   1   8   9        3.06        1.99      0.76 o
   2   8   9       40.66       40.31      1.42 o
   3   8   9       26.01       24.69      2.69 o
   4   8   9       51.68       47.43      2.14 o
   5   8   9        7.37        8.60      1.75 o
   6   8   9       57.30       61.52      5.06 o
  -5   9   9        2.91        2.04      1.18 o
  -4   9   9        4.03        4.34      1.48 o
  -3   9   9       54.97       54.13      2.86 o
  -2   9   9       39.58       38.94      1.45 o
  -1   9   9      204.18      213.23      9.75 o
   0   9   9        0.02       -0.43      0.85 o
   1   9   9        4.37        3.87      1.53 o
   2   9   9       15.00       15.73      1.24 o
   3   9   9       54.04       52.17      2.05 o
   4   9   9       43.30       45.48      3.97 o
   5   9   9       39.75       45.28      3.22 o
  -4  10   9        0.42        2.29      1.58 o
  -3  10   9      143.32      154.80      5.32 o
  -2  10   9        2.03        2.17      1.62 o
  -1  10   9        5.74        9.08      1.68 o
   0  10   9       24.25       24.22      1.99 o
   1  10   9       15.10       13.70      2.24 o
   2  10   9        7.79        9.08      1.74 o
   3  10   9       58.21       54.60     11.84 o
   0  11   9        3.34        4.03      2.99 o
  -8   0  10       12.78       13.77      2.90 o
  -6   0  10        3.31        6.96      1.19 o
  -4   0  10      687.90      542.95     16.91 o
  -2   0  10     2477.82     2218.74     86.32 o
   0   0  10     2064.68     1918.42     43.33 o
   2   0  10        3.60       -1.21      0.81 o
   4   0  10      602.16      600.52     15.19 o
   6   0  10       26.54       22.02      2.53 o
   8   0  10      183.88      178.19      9.74 o
  -9   1  10        3.44        5.08      3.87 o
  -8   1  10        4.12        8.58      3.44 o
  -7   1  10       64.78       51.25      3.56 o
  -6   1  10      243.01      243.10      6.06 o
  -5   1  10        9.93        9.45      0.82 o
  -4   1  10      275.81      272.72      9.70 o
  -3   1  10      497.53      522.63      7.84 o
  -2   1  10      209.48      210.84      4.76 o
  -1   1  10      305.66      265.17      3.73 o
   0   1  10        5.88        2.04      0.58 o
   1   1  10     3695.06     4165.02    132.36 o
   2   1  10      179.36      168.94      4.13 o
   3   1  10        0.13       -0.33      0.96 o
   4   1  10      252.14      237.22      4.76 o
   5   1  10       16.14       10.21      1.50 o
   6   1  10      265.13      259.38      7.52 o
   7   1  10       25.16       24.30      2.36 o
   8   1  10        4.15        4.56      2.27 o
  -9   2  10       25.18       19.16      9.66 o
  -8   2  10        6.92        6.00      3.63 o
  -7   2  10       50.58       40.35      2.97 o
  -6   2  10      140.59      133.45      4.55 o
  -5   2  10       95.34       88.52      2.32 o
  -4   2  10       46.15       33.44      1.31 o
  -3   2  10       28.18       27.29      0.70 o
  -2   2  10       78.14       46.21      1.07 o
  -1   2  10      670.90      647.68      9.31 o
   0   2  10      378.27      433.38      8.76 o
   1   2  10        4.48        1.77      1.23 o
   2   2  10       97.24      109.11      3.14 o
   3   2  10        1.57        2.41      0.72 o
   4   2  10      327.20      304.60     12.21 o
   5   2  10     2048.08     2155.29     48.78 o
   6   2  10       25.03       19.92      3.09 o
   7   2  10       28.19       17.45      2.31 o
   8   2  10        0.05       -1.74      2.87 o
  -8   3  10        4.81        3.17      3.13 o
  -7   3  10       16.54        9.56      1.74 o
  -6   3  10       83.41       78.24      5.04 o
  -5   3  10      272.31      275.84      7.24 o
  -4   3  10       80.23       73.61      1.40 o
  -3   3  10      106.80       95.91      1.42 o
  -2   3  10      150.61      114.49      2.70 o
  -1   3  10     1179.80     1244.29     17.35 o
   0   3  10     1874.19     1891.53     39.80 o
   1   3  10       67.77       69.36      1.62 o
   2   3  10      342.42      356.73      5.71 o
   3   3  10     1191.46     1209.40     30.50 o
   4   3  10      349.48      347.48      8.22 o
   5   3  10       94.16       91.82      3.41 o
   6   3  10      291.44      251.71      7.70 o
   7   3  10      352.40      370.40     14.39 o
   8   3  10        1.48        6.16      2.97 o
  -8   4  10       64.20       63.72      4.89 o
  -7   4  10       14.41       10.05      1.87 o
  -6   4  10      731.16      731.67     22.78 o
  -5   4  10      200.80      219.80      4.54 o
  -4   4  10       54.41       65.33      1.39 o
  -3   4  10      381.51      402.92      6.65 o
  -2   4  10     1843.85     1845.41     29.34 o
  -1   4  10      629.71      565.04      6.58 o
   0   4  10     4390.09     4326.97    133.77 o
   1   4  10       78.06       88.50      2.39 o
   2   4  10       17.27       15.33      0.85 o
   3   4  10      386.47      359.82     12.12 o
   4   4  10      815.79      825.33     14.73 o
   5   4  10        4.67        3.85      1.27 o
   6   4  10       19.50       16.08      1.93 o
   7   4  10       24.09       25.29      3.93 o
   8   4  10        7.76        6.44      2.03 o
  -8   5  10       44.18       37.81      9.46 o
  -7   5  10        0.40        4.09      2.00 o
  -6   5  10        1.97        1.39      1.16 o
  -5   5  10       72.57       77.96      2.40 o
  -4   5  10     1315.33     1408.60     17.28 o
  -3   5  10      252.06      305.65      4.54 o
  -2   5  10        1.70        0.20      0.41 o
  -1   5  10      230.59      253.96      4.49 o
   0   5  10       23.79       15.04      0.70 o
   1   5  10      312.86      302.60      6.47 o
   2   5  10     2555.43     2728.06     59.19 o
   3   5  10      408.11      420.92      8.99 o
   4   5  10       14.28       13.99      1.12 o
   5   5  10       43.19       35.20      2.29 o
   6   5  10       55.03       47.68      2.73 o
   7   5  10        5.14        4.18      1.98 o
  -7   6  10        2.57        3.43      1.62 o
  -6   6  10       77.42       69.78      2.31 o
  -5   6  10        1.97        3.47      1.18 o
  -4   6  10       72.81       78.56      1.49 o
  -3   6  10      244.09      226.95      3.83 o
  -2   6  10      809.18      803.00     15.19 o
  -1   6  10      224.23      225.13      3.31 o
   0   6  10      789.05      854.52     17.27 o
   1   6  10      107.04       90.03      2.24 o
   2   6  10        5.32       -0.25      0.77 o
   3   6  10       63.30       66.21      3.86 o
   4   6  10        8.36        9.37      1.08 o
   5   6  10      201.91      239.40      7.08 o
   6   6  10       45.41       41.14      2.96 o
   7   6  10       12.13       10.49      2.17 o
  -7   7  10        0.10        0.90      1.06 o
  -6   7  10        7.64        8.90      1.70 o
  -5   7  10       16.94       11.82      1.06 o
  -4   7  10      192.30      193.05      3.57 o
  -3   7  10       74.88       55.55      1.55 o
  -2   7  10      112.58       89.17      2.26 o
  -1   7  10      257.67      244.76      5.63 o
   0   7  10        0.01       -0.80      0.53 o
   1   7  10       85.54       93.93      1.69 o
   2   7  10      386.04      384.14      8.60 o
   3   7  10      126.83      131.32      2.64 o
   4   7  10       34.68       33.20      1.68 o
   5   7  10       15.16       12.23      1.48 o
   6   7  10        8.97        6.51      1.57 o
  -6   8  10       18.18       19.86      1.90 o
  -5   8  10       23.54       24.42      1.50 o
  -4   8  10        4.24        4.79      0.92 o
  -3   8  10       70.55       58.92      3.09 o
  -2   8  10       11.29       13.76      1.41 o
  -1   8  10       34.60       25.48      1.21 o
   0   8  10       18.30       15.67      2.02 o
   1   8  10      111.92      114.21      5.14 o
   2   8  10       29.42       35.69      1.55 o
   3   8  10       83.52       80.48      5.06 o
   4   8  10        4.26        0.31      1.55 o
   5   8  10      105.99      116.45      4.03 o
  -5   9  10        0.01       -0.40      1.50 o
  -4   9  10      170.32      161.66      4.65 o
  -3   9  10       27.32       24.50      2.38 o
  -2   9  10        1.82       -1.33      0.89 o
  -1   9  10       62.01       69.64      4.04 o
   0   9  10      148.41      145.98      4.22 o
   1   9  10       11.67       14.13      1.17 o
   2   9  10      125.80      139.67      4.56 o
   3   9  10        2.48        2.31      1.77 o
   4   9  10       48.04       41.51      2.21 o
  -3  10  10       18.75       16.08      2.28 o
  -2  10  10       20.80       22.83      2.72 o
  -1  10  10        0.12       -1.30      1.36 o
   0  10  10        7.28        5.47      1.50 o
   1  10  10       11.54        8.96      2.01 o
   2  10  10       48.17       53.91      6.28 o
   3  10  10        1.74        4.46      3.78 o
  -9   0  11        0.01        2.18      2.80 o
  -7   0  11       71.52       86.95      8.12 o
  -5   0  11     3131.97     2971.11     94.74 o
  -3   0  11     1027.53      914.34     57.17 o
  -1   0  11      804.88      684.49     12.67 o
   1   0  11     2836.66     3036.59    135.37 o
   5   0  11      263.09      270.37     10.86 o
   7   0  11       12.48       20.58      3.00 o
  -9   1  11        0.16       -2.85      1.90 o
  -8   1  11       25.72       22.29      3.29 o
  -7   1  11      198.46      182.14      5.68 o
  -6   1  11      231.25      203.78      4.33 o
  -5   1  11       61.56       57.08      3.50 o
  -4   1  11       43.43       41.86      1.41 o
  -3   1  11       21.11       31.76      0.78 o
  -2   1  11      232.22      220.73      6.38 o
  -1   1  11     2240.97     2134.09     27.46 o
   0   1  11       53.98       52.34      1.64 o
   2   1  11     1391.11     1451.93     23.62 o
   3   1  11     1686.46     1745.74     27.85 o
   4   1  11     1502.48     1499.38     24.60 o
   5   1  11      260.09      254.94      7.77 o
   6   1  11        0.03        0.84      1.52 o
   7   1  11      230.71      228.03      9.72 o
   8   1  11        7.94        5.51      2.38 o
  -8   2  11      109.77       94.59      4.41 o
  -7   2  11       95.87       85.73      6.19 o
  -6   2  11      462.80      456.53     10.14 o
  -5   2  11      225.37      210.19      6.15 o
  -4   2  11      140.64      118.94      2.24 o
  -3   2  11       79.42       75.67      1.08 o
  -2   2  11      280.50      243.36      5.11 o
  -1   2  11      189.60      171.05      3.77 o
   0   2  11     2061.64     2057.09     29.17 o
   1   2  11       41.82       49.72      1.14 o
   2   2  11      322.50      333.00      5.79 o
   3   2  11      730.63      728.40     12.24 o
   4   2  11      794.62      821.59     14.37 o
   5   2  11      276.01      269.11      7.56 o
   6   2  11       24.38       19.24      2.31 o
   7   2  11      111.85      104.33      4.39 o
   8   2  11       64.15       68.74      5.33 o
  -8   3  11       62.86       58.01      4.57 o
  -7   3  11      156.32      142.10      4.95 o
  -6   3  11        6.82        3.97      1.49 o
  -5   3  11      235.82      208.41      6.20 o
  -4   3  11       59.46       65.47      1.16 o
  -3   3  11       41.83       28.38      0.98 o
  -2   3  11       59.40       70.84      1.16 o
  -1   3  11     2687.34     2873.80     77.38 o
   0   3  11       39.17       57.74      1.37 o
   1   3  11      226.20      216.60      7.63 o
   2   3  11      217.30      205.65      6.00 o
   3   3  11      992.24     1021.68     23.98 o
   4   3  11     1008.24     1025.88     20.64 o
   5   3  11       43.02       44.84      2.50 o
   6   3  11      108.61      110.20      5.57 o
   7   3  11        1.13       -0.07      0.74 o
   8   3  11       11.14        8.32      4.52 o
  -8   4  11       33.85       34.57      3.08 o
  -7   4  11       60.27       54.36      3.13 o
  -6   4  11       38.96       44.06      2.14 o
  -5   4  11      405.10      415.05      7.87 o
  -4   4  11        6.31        5.47      0.52 o
  -3   4  11      360.77      353.07      4.02 o
  -2   4  11        2.55        1.48      0.39 o
  -1   4  11       84.15      100.78      2.02 o
   0   4  11       86.71       91.38      3.31 o
   1   4  11       69.44       65.43      1.85 o
   2   4  11      334.53      339.94      6.73 o
   3   4  11      407.90      416.63     15.01 o
   4   4  11       58.69       56.30      2.29 o
   5   4  11        0.04       -0.26      1.47 o
   6   4  11       13.58       10.25      1.73 o
   7   4  11       11.43       10.20      2.67 o
  -8   5  11        0.69        2.62      1.69 o
  -7   5  11       74.78       77.91      4.36 o
  -6   5  11       24.10       21.02      1.62 o
  -5   5  11      286.17      277.51      5.74 o
  -4   5  11       39.94       41.98      1.28 o
  -3   5  11      522.95      522.51      6.62 o
  -2   5  11       74.44       53.51      1.16 o
  -1   5  11     1151.64     1152.72     20.16 o
   0   5  11      222.60      296.32      4.79 o
   1   5  11     2165.41     2218.49     54.24 o
   2   5  11       17.95        7.60      1.51 o
   3   5  11      500.56      566.84     10.46 o
   4   5  11        1.14        2.37      0.99 o
   5   5  11       57.10       50.17      2.52 o
   6   5  11       27.80       29.43      3.31 o
   7   5  11        0.96       -0.33      0.98 o
  -7   6  11      112.18      112.59      3.63 o
  -6   6  11        8.24        5.97      1.26 o
  -5   6  11      158.61      145.94      4.37 o
  -4   6  11        0.04        0.05      0.54 o
  -3   6  11      294.88      344.54      6.80 o
  -2   6  11        0.73       -0.62      0.41 o
  -1   6  11      112.10      126.11      4.57 o
   0   6  11      615.22      648.45      8.64 o
   1   6  11      375.10      364.12     10.14 o
   2   6  11      190.05      206.89      5.18 o
   3   6  11       18.71       15.40      1.11 o
   4   6  11       65.63       66.42      2.34 o
   5   6  11        1.43        1.66      1.26 o
   6   6  11        2.19        1.57      2.08 o
   7   6  11       67.66       56.97     13.62 o
  -6   7  11       81.58       88.86      8.89 o
  -5   7  11        9.87        7.13      1.41 o
  -4   7  11        0.98        0.19      1.47 o
  -3   7  11       25.68       30.48      1.80 o
  -2   7  11      439.57      468.65      8.08 o
  -1   7  11      118.66      143.53      3.96 o
   0   7  11        7.04        6.72      0.75 o
   1   7  11        8.05       15.21      0.76 o
   2   7  11        0.01       -0.88      0.59 o
   3   7  11       22.37       25.83      1.12 o
   4   7  11       87.33       95.39      9.72 o
   5   7  11       13.10       10.18      1.48 o
   6   7  11      155.20      161.69      5.72 o
  -6   8  11        0.76        0.37      1.26 o
  -5   8  11        3.68        4.40      1.13 o
  -4   8  11        0.58       -1.49      1.20 o
  -3   8  11        0.01       -0.32      0.84 o
  -2   8  11        1.86        1.53      0.73 o
  -1   8  11      219.21      229.71      7.70 o
   0   8  11       50.94       42.68      1.87 o
   1   8  11      112.26      108.13      2.49 o
   2   8  11      178.80      198.50      9.44 o
   3   8  11        7.87        8.57      1.55 o
   4   8  11        0.54       -2.30      1.61 o
   5   8  11       31.54       31.11      2.19 o
  -5   9  11       57.43       60.42      2.74 o
  -4   9  11       24.21       19.35      2.22 o
  -3   9  11        2.95        0.65      1.11 o
  -2   9  11        1.76        3.73      1.55 o
  -1   9  11       69.90       68.03      3.91 o
   0   9  11       26.16       29.44      1.71 o
   1   9  11       84.57       86.93      5.67 o
   2   9  11       10.45       13.80      1.26 o
   3   9  11        1.71        1.84      1.51 o
   4   9  11       61.72       55.28      2.90 o
  -3  10  11       99.57       90.62      4.23 o
  -2  10  11        3.50        2.66      2.12 o
  -1  10  11       40.29       43.81      2.80 o
   0  10  11       23.96       23.88      1.77 o
   1  10  11       80.83       81.35      3.93 o
   2  10  11       73.02       70.61      3.56 o
  -8   0  12       31.12       30.94      4.35 o
  -6   0  12      292.64      255.16      7.19 o
  -4   0  12      586.10      585.60     29.15 o
  -2   0  12      210.74      234.10     11.70 o
   0   0  12     1951.68     2198.31     68.46 o
   2   0  12       49.88       68.55      2.44 o
   4   0  12     1838.58     2040.70     64.39 o
   6   0  12       36.79       38.18      3.44 o
   8   0  12        2.31       -2.73      3.01 o
  -8   1  12        0.10        0.66      1.99 o
  -7   1  12        6.14        4.67      1.28 o
  -6   1  12      232.89      223.07      4.76 o
  -5   1  12      732.11      707.36     13.49 o
  -4   1  12       28.15       22.21      1.19 o
  -3   1  12      311.58      324.38      6.48 o
  -2   1  12     2337.41     2168.29     42.17 o
  -1   1  12      802.78      759.29     10.13 o
   0   1  12       17.83       24.69      0.94 o
   1   1  12      444.53      402.33      6.87 o
   2   1  12     1704.95     1926.94     30.88 o
   3   1  12     1418.36     1390.85     22.58 o
   4   1  12      522.25      531.38     14.43 o
   5   1  12       14.84       16.24      1.78 o
   6   1  12      107.73      100.05      6.18 o
   7   1  12        9.99        9.97      1.88 o
   8   1  12      291.48      276.53     12.14 o
  -8   2  12       32.71       26.08      2.83 o
  -7   2  12      288.46      295.09     21.27 o
  -6   2  12      125.43      124.01      4.51 o
  -5   2  12       35.74       37.53      2.21 o
  -4   2  12        0.55        2.15      0.68 o
  -3   2  12       92.09       97.90      1.64 o
  -2   2  12     1067.54     1169.04     21.77 o
  -1   2  12      124.82      137.82      3.12 o
   0   2  12     2869.18     3022.02     54.98 o
   1   2  12      135.36      152.09      2.59 o
   2   2  12        6.54       15.51      0.94 o
   3   2  12        2.36        2.40      0.84 o
   4   2  12      254.09      275.27      7.74 o
   5   2  12      533.83      554.27     14.47 o
   6   2  12        0.06        1.87      1.68 o
   7   2  12       57.59       63.37      4.24 o
   8   2  12       21.48       10.46      3.90 o
  -8   3  12       68.93       60.61      4.48 o
  -7   3  12      101.10      104.98      4.53 o
  -6   3  12        2.14        1.70      1.52 o
  -5   3  12      498.11      511.13      9.37 o
  -4   3  12       38.36       36.27      0.97 o
  -3   3  12      301.74      341.10      3.77 o
  -2   3  12       91.28       85.02      1.88 o
  -1   3  12      693.65      748.29     13.64 o
   0   3  12     1031.01      920.52     15.76 o
   1   3  12      144.36      150.39      2.68 o
   2   3  12      972.87      873.26     18.41 o
   3   3  12      266.12      259.31      8.44 o
   4   3  12       92.40       85.51      3.18 o
   5   3  12       17.83       13.72      1.79 o
   6   3  12       36.15       31.84      2.47 o
   7   3  12        6.28        9.93      2.14 o
   8   3  12        4.68        1.74      4.24 o
  -8   4  12        2.16        4.44      1.92 o
  -7   4  12       42.69       39.27      2.77 o
  -6   4  12      397.79      415.77     15.74 o
  -5   4  12       22.07       21.96      1.45 o
  -4   4  12       22.95       19.57      0.63 o
  -3   4  12       44.74       49.81      0.98 o
  -2   4  12     1283.49     1275.00     29.37 o
  -1   4  12     2125.43     2173.91     31.54 o
   0   4  12     1148.46     1182.88     21.05 o
   1   4  12       88.53       96.83      1.82 o
   2   4  12        0.51        0.36      0.58 o
   3   4  12      308.98      341.84      6.67 o
   4   4  12      147.49      147.17      4.40 o
   5   4  12      378.76      377.63     10.02 o
   6   4  12       46.74       53.71      5.31 o
   7   4  12       16.97       16.31      2.34 o
  -7   5  12        0.97        0.13      1.28 o
  -6   5  12        7.60       10.69      1.40 o
  -5   5  12        8.13        5.06      1.16 o
  -4   5  12      363.29      354.69      4.98 o
  -3   5  12       61.72       47.21      1.59 o
  -2   5  12      784.61      810.22     15.70 o
  -1   5  12      145.33      150.99      4.64 o
   0   5  12      154.86      170.10      2.68 o
   1   5  12      218.63      210.91      6.77 o
   2   5  12      236.01      241.36     10.93 o
   3   5  12      302.52      285.64     19.01 o
   4   5  12      106.87      123.14      4.08 o
   5   5  12        1.34        0.56      1.45 o
   6   5  12        1.65        3.74      2.12 o
   7   5  12        0.00       -2.03      4.57 o
  -7   6  12       69.27       62.09      6.54 o
  -6   6  12       18.09       21.98      2.11 o
  -5   6  12       47.69       58.69      2.07 o
  -4   6  12        0.26        0.60      0.53 o
  -3   6  12      219.91      218.66      2.97 o
  -2   6  12        2.72        3.03      0.53 o
  -1   6  12       54.77       40.08      2.27 o
   0   6  12     1900.68     1902.77     33.85 o
   1   6  12      336.58      332.88      8.89 o
   2   6  12       74.09       65.99      1.86 o
   3   6  12      113.17      110.07      5.87 o
   4   6  12      182.48      205.12      7.95 o
   5   6  12       37.16       43.85      2.76 o
   6   6  12       32.86       31.74      3.80 o
  -6   7  12        1.48        3.46      1.16 o
  -5   7  12        1.68        2.58      0.83 o
  -4   7  12       38.52       27.42      1.23 o
  -3   7  12       37.65       37.30      1.78 o
  -2   7  12       29.52       35.25      1.20 o
  -1   7  12       34.36       28.03      0.98 o
   0   7  12      358.80      405.99     13.44 o
   1   7  12       45.68       39.13      1.78 o
   2   7  12       52.91       51.05      2.13 o
   3   7  12       71.93       66.11      2.30 o
   4   7  12       37.95       30.78      1.97 o
   5   7  12        1.40        0.38      1.20 o
   6   7  12       17.94       12.56      1.62 o
  -5   8  12       78.57       86.96      3.28 o
  -4   8  12        0.01        0.26      1.48 o
  -3   8  12       74.99       74.73      2.57 o
  -2   8  12       52.79       40.26      1.54 o
  -1   8  12       67.30       60.06      4.47 o
   0   8  12       28.41       36.72      1.73 o
   1   8  12        0.27        0.26      0.80 o
   2   8  12       39.38       40.14      2.05 o
   3   8  12        4.74        1.30      1.22 o
   4   8  12        6.60        5.94      1.48 o
   5   8  12       16.84       20.79      3.71 o
  -4   9  12       77.18       80.94      3.51 o
  -3   9  12        2.49        1.26      1.56 o
  -2   9  12       97.81       97.11      6.40 o
  -1   9  12      129.73      129.40      6.12 o
   0   9  12        5.24        7.66      1.13 o
   1   9  12       14.79       18.25      1.61 o
   2   9  12      120.28      108.16      3.67 o
   3   9  12        0.86        1.61      1.81 o
   4   9  12      118.55      130.24      5.66 o
  -3  10  12        0.46        1.94      1.72 o
  -2  10  12        1.07        1.09      2.82 o
  -1  10  12        1.98        0.08      1.43 o
   0  10  12      136.58      138.05      4.71 o
   1  10  12        0.91        3.06      1.80 o
   2  10  12       83.30       85.60      3.89 o
  -7   0  13      143.12      147.19      7.80 o
  -5   0  13        3.50        2.26      1.72 o
  -3   0  13      445.60      471.75      9.55 o
  -1   0  13     4657.10     4586.87    142.44 o
   1   0  13     3033.02     3217.43    136.00 o
   3   0  13     3178.63     3181.85     71.69 o
   5   0  13     3218.34     3269.09    106.34 o
   7   0  13      439.93      403.72     17.11 o
  -8   1  13        0.79        2.29      1.88 o
  -7   1  13       14.56       10.85      2.06 o
  -6   1  13      171.43      160.70      5.67 o
  -5   1  13      671.13      666.43     24.20 o
  -4   1  13       12.16       12.49      1.09 o
  -3   1  13       38.72       28.13      0.76 o
  -2   1  13      234.70      224.39      8.94 o
  -1   1  13       62.48       56.96      1.89 o
   0   1  13        3.88        5.39      0.80 o
   1   1  13      960.70      938.64     15.73 o
   2   1  13       95.76       85.17      2.06 o
   3   1  13      241.94      208.69      4.46 o
   4   1  13      443.21      448.59     11.70 o
   5   1  13      571.25      615.13     15.68 o
   6   1  13        3.82        5.09      1.78 o
   7   1  13      156.65      166.61      6.05 o
   8   1  13       40.70       30.98      3.07 o
  -8   2  13       80.96       77.39      4.13 o
  -7   2  13        8.85       10.55      2.14 o
  -6   2  13       15.07       18.12      1.48 o
  -5   2  13      127.90      136.19      3.95 o
  -4   2  13      257.57      254.31      4.31 o
  -3   2  13       33.73       39.21      0.82 o
  -2   2  13      751.97      732.30     13.72 o
  -1   2  13      508.05      525.67     13.23 o
   0   2  13     1673.53     1735.41     27.50 o
   1   2  13       13.71       20.85      0.87 o
   2   2  13      495.20      527.52      9.12 o
   3   2  13      436.74      436.40     11.75 o
   4   2  13      108.75      111.13      3.76 o
   5   2  13        6.78        2.11      1.62 o
   6   2  13       88.46       72.29      5.98 o
   7   2  13       42.18       39.54      3.04 o
   8   2  13       37.55       31.29      6.79 o
  -8   3  13        0.04       -3.15      2.22 o
  -7   3  13        7.67       14.29      3.78 o
  -6   3  13       96.35      109.64      3.99 o
  -5   3  13       12.79        9.40      0.67 o
  -4   3  13       58.40       49.55      1.17 o
  -3   3  13       48.89       64.40      1.17 o
  -2   3  13       76.44       86.62      2.17 o
  -1   3  13      529.60      508.94     10.65 o
   0   3  13      250.20      279.96      5.58 o
   1   3  13        5.67        5.81      0.74 o
   2   3  13      311.04      312.70      6.52 o
   3   3  13       20.19       27.11      1.13 o
   4   3  13       48.45       49.15      3.06 o
   5   3  13       32.36       29.14      2.12 o
   6   3  13        5.73        3.84      1.83 o
   7   3  13       26.21       27.11      2.61 o
  -8   4  13       15.88        9.19      2.15 o
  -7   4  13       20.76       19.54      1.71 o
  -6   4  13        3.22        4.75      1.69 o
  -5   4  13        0.20        0.56      0.63 o
  -4   4  13       12.74       21.24      0.65 o
  -3   4  13      137.29      131.75      2.23 o
  -2   4  13      206.00      244.62      6.16 o
  -1   4  13     1212.35     1282.85     20.69 o
   0   4  13      207.28      175.70      5.91 o
   1   4  13        8.53       10.58      0.77 o
   2   4  13        0.40       -0.03      0.49 o
   3   4  13      800.40      822.68     17.99 o
   4   4  13       47.85       38.89      3.47 o
   5   4  13      250.42      232.76     13.41 o
   6   4  13        2.18       -1.14      1.71 o
   7   4  13        4.12        3.56      2.22 o
  -7   5  13        3.29        4.89      1.80 o
  -6   5  13        0.24        1.12      0.96 o
  -5   5  13       33.82       37.12      1.41 o
  -4   5  13       61.35       42.05      1.23 o
  -3   5  13       15.33       10.71      0.75 o
  -2   5  13        4.11        8.02      0.65 o
  -1   5  13      816.44      824.83     21.18 o
   0   5  13        6.90        8.76      0.61 o
   1   5  13      208.89      175.20      6.63 o
   2   5  13        1.43        2.83      0.76 o
   3   5  13       95.67       82.68      3.47 o
   4   5  13        6.23        0.72      1.33 o
   5   5  13       30.20       25.99      2.22 o
   6   5  13        6.35        3.95      3.24 o
   7   5  13      270.97      265.62     14.54 o
  -7   6  13       17.24       19.32      1.84 o
  -6   6  13        2.93        1.42      0.79 o
  -5   6  13       51.87       47.44      1.72 o
  -4   6  13      113.64      122.02      4.38 o
  -3   6  13        7.34       11.86      0.66 o
  -2   6  13        0.15        0.43      0.50 o
  -1   6  13       65.03       74.21      3.37 o
   0   6  13       18.87       15.00      0.84 o
   1   6  13      113.56      100.65      4.11 o
   2   6  13       13.65        9.85      1.23 o
   3   6  13       61.62       76.16      4.31 o
   4   6  13      217.29      218.76     10.93 o
   5   6  13        0.25       -2.13      1.42 o
   6   6  13        5.99        4.55      1.78 o
  -6   7  13       63.76       65.59      2.56 o
  -5   7  13       16.32       12.34      1.07 o
  -4   7  13      220.69      230.06      6.12 o
  -3   7  13        5.23        2.27      0.92 o
  -2   7  13      151.67      164.79      3.30 o
  -1   7  13      120.82       97.49      3.97 o
   0   7  13      170.03      168.36      5.47 o
   1   7  13       22.03       10.98      0.76 o
   2   7  13       31.18       25.60      1.44 o
   3   7  13        7.24        6.12      1.37 o
   4   7  13       32.65       33.64      3.61 o
   5   7  13       11.91        9.69      3.26 o
  -5   8  13        3.58        3.14      1.21 o
  -4   8  13        0.34        1.57      1.32 o
  -3   8  13      185.53      234.56      9.94 o
  -2   8  13      274.41      280.85     11.09 o
  -1   8  13      187.40      179.42     12.71 o
   0   8  13        2.69        3.21      1.02 o
   1   8  13        1.36        1.06      1.31 o
   2   8  13       10.99       17.53      1.83 o
   3   8  13      243.21      234.30      7.86 o
   4   8  13        0.41        1.98      1.60 o
   5   8  13       15.89       16.01      1.95 o
  -4   9  13       25.20       24.58      3.50 o
  -3   9  13       70.03       70.23      2.64 o
  -2   9  13        0.63       -0.41      1.17 o
  -1   9  13      181.99      179.30     11.29 o
   0   9  13        6.87        5.79      1.14 o
   1   9  13      254.73      298.65      7.38 o
   2   9  13        2.73       -0.42      1.34 o
   3   9  13        1.41        0.81      1.21 o
  -2  10  13        3.48        0.86      1.58 o
  -1  10  13       88.51       84.90      8.32 o
   0  10  13        7.47        7.99      2.17 o
   1  10  13       55.58       43.32      2.87 o
  -8   0  14        2.53        5.14      2.88 o
  -6   0  14      208.53      206.62      9.24 o
  -4   0  14      830.51      882.24     16.94 o
  -2   0  14      381.07      377.10      9.80 o
   0   0  14     1963.19     2030.01     46.51 o
   2   0  14      217.68      249.72      6.89 o
   4   0  14      714.42      711.84     25.51 o
   6   0  14       22.57       17.04      2.73 o
   8   0  14       27.79       25.32      4.98 o
  -8   1  14        9.17       10.98      2.46 o
  -7   1  14        5.16        7.77      5.85 o
  -6   1  14       55.29       52.11      2.82 o
  -5   1  14        0.71        0.48      1.21 o
  -4   1  14        3.95        5.29      0.45 o
  -3   1  14      345.22      342.62     12.40 o
  -2   1  14      167.90      190.60      6.14 o
  -1   1  14       22.39       29.68      1.21 o
   0   1  14      425.87      377.00      6.79 o
   1   1  14       28.16       16.05      1.57 o
   2   1  14     1051.19     1168.70     19.36 o
   3   1  14      195.58      184.21      6.46 o
   4   1  14      871.77      886.78     21.77 o
   5   1  14        1.13       -2.55      1.70 o
   6   1  14       15.21       17.33      2.82 o
   7   1  14       17.41       16.48      2.26 o
  -8   2  14        9.68       11.03      2.25 o
  -7   2  14        7.83        4.38      1.74 o
  -6   2  14       48.90       45.38      2.14 o
  -5   2  14      309.05      334.00      7.87 o
  -4   2  14      402.52      397.51      6.05 o
  -3   2  14      326.80      291.88      9.28 o
  -2   2  14        0.60        1.81      0.78 o
  -1   2  14      460.77      428.65      8.31 o
   0   2  14       60.67       58.98      1.60 o
   1   2  14        0.09        0.26      0.55 o
   2   2  14       85.04       85.98      3.48 o
   3   2  14       77.43       86.19      4.61 o
   4   2  14        2.31        0.97      1.33 o
   5   2  14       25.95       26.14      2.87 o
   6   2  14       50.20       49.82      3.98 o
   7   2  14       26.11       15.35      2.23 o
  -8   3  14       47.18       43.44      8.72 o
  -7   3  14       15.01       12.89      2.13 o
  -6   3  14        7.64        6.68      0.95 o
  -5   3  14        3.83        5.01      0.97 o
  -4   3  14       15.46       12.55      0.61 o
  -3   3  14       25.48       15.77      0.90 o
  -2   3  14      489.72      464.85     15.43 o
  -1   3  14     2023.09     1983.37     39.00 o
   0   3  14      128.31      100.69      1.66 o
   1   3  14      149.81      147.10      5.46 o
   2   3  14      121.60      108.71      2.68 o
   3   3  14       12.89       10.07      1.98 o
   4   3  14      813.98      873.45     21.24 o
   5   3  14       21.47       20.75      2.01 o
   6   3  14        1.56       -0.08      2.23 o
   7   3  14        9.09        7.80      4.62 o
  -7   4  14        1.36        2.76      1.56 o
  -6   4  14        0.03        0.40      0.71 o
  -5   4  14       60.60       63.58      1.81 o
  -4   4  14       31.60       29.87      1.12 o
  -3   4  14      119.99      115.71      2.07 o
  -2   4  14        1.14        1.13      0.54 o
  -1   4  14        4.26        1.09      0.78 o
   0   4  14      570.21      542.66      8.84 o
   1   4  14       24.69       29.57      0.97 o
   2   4  14      177.88      148.00      7.08 o
   3   4  14       64.70       51.62      2.55 o
   4   4  14       67.96       68.16      4.81 o
   5   4  14       58.04       66.96      4.83 o
   6   4  14      138.43      148.49      5.53 o
   7   4  14        0.05       -3.72      3.74 o
  -7   5  14       12.04       15.70      2.99 o
  -6   5  14        4.41        4.21      1.01 o
  -5   5  14       17.54       11.47      0.84 o
  -4   5  14       23.51       25.09      1.09 o
  -3   5  14      179.76      231.22      3.48 o
  -2   5  14       81.59       62.72      2.19 o
  -1   5  14      640.03      655.04     19.45 o
   0   5  14      526.49      542.84     13.04 o
   1   5  14      344.85      349.27     12.98 o
   2   5  14      153.72      135.15      6.46 o
   3   5  14        8.01        4.22      1.90 o
   4   5  14      457.24      540.23     24.83 o
   5   5  14        1.29        1.89      1.48 o
   6   5  14       77.09       67.12      3.60 o
  -7   6  14       11.89       10.71      1.80 o
  -6   6  14        0.23        0.61      1.38 o
  -5   6  14      123.72      115.17      2.98 o
  -4   6  14       75.47       69.59      2.55 o
  -3   6  14       48.78       48.85      1.63 o
  -2   6  14       10.55        5.60      0.67 o
  -1   6  14       83.78       66.23      2.10 o
   0   6  14      323.22      347.46     14.42 o
   1   6  14      234.76      269.95      4.46 o
   2   6  14        1.77        3.04      0.75 o
   3   6  14       14.58       15.69      1.40 o
   4   6  14       29.78       36.44      2.73 o
   5   6  14        6.12        5.24      1.81 o
   6   6  14      181.05      152.66      7.12 o
  -6   7  14        5.91        7.98      1.59 o
  -5   7  14        0.19        2.68      1.04 o
  -4   7  14       25.46       17.53      0.96 o
  -3   7  14       72.86       79.03      2.10 o
  -2   7  14      100.25      121.30      3.72 o
  -1   7  14      235.42      257.27      7.40 o
   0   7  14       52.59       54.09      1.56 o
   1   7  14       64.62       60.75      3.89 o
   2   7  14       20.08       18.26      1.15 o
   3   7  14        0.58        2.57      1.44 o
   4   7  14        5.71        5.38      1.58 o
   5   7  14        0.99        1.11      1.35 o
  -5   8  14       86.50       82.62      3.28 o
  -4   8  14        7.25        7.49      1.54 o
  -3   8  14       72.54       77.68      3.74 o
  -2   8  14        9.70       11.28      1.60 o
  -1   8  14        4.00        4.26      1.16 o
   0   8  14        2.50        2.78      0.94 o
   1   8  14       10.26       12.22      1.41 o
   2   8  14      106.18      126.13      3.77 o
   3   8  14       92.46       85.08      3.85 o
   4   8  14       16.82       18.55      2.12 o
  -4   9  14       14.75        8.12      1.53 o
  -3   9  14        3.21        7.12      1.27 o
  -2   9  14        8.55       13.60      1.28 o
  -1   9  14       35.03       32.60      4.09 o
   0   9  14        0.01        1.19      1.20 o
   1   9  14        0.17       -0.37      1.25 o
   2   9  14       33.97       31.06      1.91 o
   3   9  14       69.81       71.46      3.35 o
  -1  10  14        7.73       10.47      2.09 o
   0  10  14      102.45       98.36      4.26 o
   1  10  14        2.87        0.10      2.89 o
  -7   0  15      137.26      137.65      7.55 o
  -5   0  15       15.59       18.88      3.10 o
  -3   0  15      295.51      275.11     13.09 o
  -1   0  15       40.89       50.46      2.20 o
   1   0  15     1522.42     1589.63     36.94 o
   3   0  15     2249.87     2176.36     69.73 o
   5   0  15       58.58       65.75      4.23 o
   7   0  15       22.11       13.64      4.24 o
  -8   1  15        0.59        1.45      2.37 o
  -7   1  15       34.86       35.08      2.86 o
  -6   1  15       27.64       22.84      2.62 o
  -5   1  15       88.89       90.81      2.84 o
  -4   1  15      997.47     1076.67     15.74 o
  -3   1  15     1151.97     1137.30     54.44 o
  -2   1  15        5.48        4.39      0.79 o
  -1   1  15       40.29       41.34      0.95 o
   0   1  15      230.82      220.28      4.22 o
   1   1  15      707.11      669.37     11.56 o
   2   1  15       68.84       67.36      1.94 o
   3   1  15      195.85      191.03      7.69 o
   4   1  15      129.97      129.94      4.41 o
   5   1  15      186.46      177.83      6.03 o
   6   1  15        4.12        6.44      2.73 o
   7   1  15      129.75      131.24      5.42 o
  -8   2  15      190.86      206.54      9.01 o
  -7   2  15        2.58        1.44      1.45 o
  -6   2  15       86.72       88.73      3.17 o
  -5   2  15       17.23       17.88      1.33 o
  -4   2  15      222.21      228.84      4.72 o
  -3   2  15      130.44      132.07      4.16 o
  -2   2  15       10.38        3.00      1.08 o
  -1   2  15        0.88       -0.64      0.43 o
   0   2  15     1696.69     1769.14     23.44 o
   1   2  15       10.55        1.29      0.63 o
   2   2  15      136.70      146.96      5.16 o
   3   2  15       28.31       18.26      1.62 o
   4   2  15       93.68      100.17      4.00 o
   5   2  15      289.12      297.82     10.81 o
   6   2  15        7.59        1.67      1.96 o
   7   2  15       13.03       10.48      2.38 o
  -8   3  15       46.76       40.37      3.22 o
  -7   3  15       33.50       30.20      1.99 o
  -6   3  15       41.44       35.51      1.93 o
  -5   3  15       46.61       43.92      3.45 o
  -4   3  15      531.33      609.71      9.46 o
  -3   3  15        6.33       12.48      0.68 o
  -2   3  15        0.56        0.30      0.82 o
  -1   3  15       19.81       14.35      1.24 o
   0   3  15       14.16       10.27      0.54 o
   1   3  15      110.56      127.90      2.92 o
   2   3  15       63.51       50.35      1.91 o
   3   3  15      158.66      148.85      4.72 o
   4   3  15      106.15       81.42      3.32 o
   5   3  15        0.22       -2.25      1.57 o
   6   3  15       60.72       47.53      3.26 o
   7   3  15       46.37       46.10      5.34 o
  -7   4  15        0.48        0.90      1.93 o
  -6   4  15       34.65       44.47      2.30 o
  -5   4  15        2.60        1.88      0.77 o
  -4   4  15        1.25        1.97      0.47 o
  -3   4  15       55.44       61.00      1.54 o
  -2   4  15      131.51      116.61      6.48 o
  -1   4  15       22.97       12.58      1.02 o
   0   4  15      164.76      160.39      4.35 o
   1   4  15      124.45      145.00      5.15 o
   2   4  15      103.96       92.27      8.97 o
   3   4  15       86.81      102.33      3.48 o
   4   4  15      274.24      290.91      8.47 o
   5   4  15      246.07      275.18      8.14 o
   6   4  15       32.22       28.72      2.40 o
   7   4  15        0.09        1.03      2.90 o
  -7   5  15       10.89       11.47      1.80 o
  -6   5  15       10.91       10.21      1.42 o
  -5   5  15       28.48       21.99      1.64 o
  -4   5  15       15.65       17.84      0.78 o
  -3   5  15       30.71       39.14      1.02 o
  -2   5  15       62.10       46.38      6.27 o
  -1   5  15        6.35        5.98      0.80 o
   0   5  15      610.58      575.14     17.42 o
   1   5  15      645.24      670.03     27.93 o
   2   5  15       20.39       25.07      1.40 o
   3   5  15       23.89       24.69      2.19 o
   4   5  15       33.89       23.39      2.95 o
   5   5  15       17.62       13.53      1.71 o
   6   5  15       64.66       48.95      3.21 o
  -6   6  15        3.61        1.19      1.34 o
  -5   6  15        0.20        0.11      0.66 o
  -4   6  15      102.72       92.60      2.20 o
  -3   6  15        1.48        5.74      0.61 o
  -2   6  15      224.67      231.80     10.51 o
  -1   6  15       89.32       73.51      3.17 o
   0   6  15        5.41        6.23      0.67 o
   1   6  15       24.75       24.02      1.28 o
   2   6  15       32.53       29.05      1.96 o
   3   6  15        0.39        0.81      1.19 o
   4   6  15        7.64        6.55      1.88 o
   5   6  15      298.91      308.35     14.34 o
   6   6  15        0.16       -0.18      0.72 o
  -6   7  15       46.15       38.81      4.89 o
  -5   7  15        0.05       -0.29      0.79 o
  -4   7  15       57.14       52.87      2.74 o
  -3   7  15       19.48       26.19      1.11 o
  -2   7  15       12.75       17.20      1.09 o
  -1   7  15      105.14       75.80      2.64 o
   0   7  15      316.65      333.67      7.70 o
   1   7  15        8.12        4.53      0.78 o
   2   7  15       64.16       65.78      2.04 o
   3   7  15        0.17       -0.71      0.88 o
   4   7  15        5.08        5.15      1.32 o
   5   7  15        0.01       -2.04      2.12 o
  -5   8  15        0.00        0.79      1.92 o
  -4   8  15        0.00        0.00      1.55 o
  -3   8  15       13.05       11.14      1.23 o
  -2   8  15       59.77       58.10      2.10 o
  -1   8  15       15.92       14.97      3.47 o
   0   8  15        0.27        0.39      1.02 o
   1   8  15       38.05       31.37      1.94 o
   2   8  15        0.06        0.71      1.40 o
   3   8  15        8.51        9.99      1.39 o
   4   8  15       44.44       46.50      2.60 o
  -3   9  15        2.05        1.17      1.23 o
  -2   9  15       29.96       24.01      2.09 o
  -1   9  15       51.27       50.26      3.82 o
   0   9  15        1.56        1.87      1.63 o
   1   9  15       96.99       99.62      6.14 o
   2   9  15       15.20       13.57      1.59 o
   3   9  15       59.11       72.95      5.18 o
  -8   0  16       36.96       25.31      2.85 o
  -6   0  16       36.93       19.03      3.72 o
  -4   0  16       10.32        9.04      0.76 o
  -2   0  16        1.92        1.94      0.46 o
   0   0  16       12.65       11.49      1.57 o
   2   0  16     3773.90     3887.14    121.37 o
   4   0  16      224.24      211.65      9.10 o
   6   0  16      248.55      288.67     13.29 o
  -8   1  16       99.85      105.46      7.67 o
  -7   1  16       99.67       90.10      3.53 o
  -6   1  16      105.84      111.85      4.87 o
  -5   1  16       38.60       35.73      2.57 o
  -4   1  16      112.65      108.48      2.11 o
  -3   1  16       34.14       35.84      1.26 o
  -2   1  16       12.58        5.97      1.01 o
  -1   1  16      378.27      350.67      6.50 o
   0   1  16      131.42      134.82      4.18 o
   1   1  16      157.28      143.94      4.42 o
   2   1  16       59.95       62.47      4.21 o
   3   1  16       37.60       34.58      3.59 o
   4   1  16      180.29      163.38      6.99 o
   5   1  16       56.58       54.83      2.78 o
   6   1  16       87.18       93.07      7.63 o
   7   1  16        0.46       -3.28      3.56 o
  -8   2  16        3.93        3.30      1.78 o
  -7   2  16        9.96        8.34      1.54 o
  -6   2  16       15.15       10.72      1.46 o
  -5   2  16       93.42       94.18      5.42 o
  -4   2  16        5.55        2.79      0.66 o
  -3   2  16      729.73      749.70     23.23 o
  -2   2  16      748.05      694.63     40.77 o
  -1   2  16      176.52      180.44      8.25 o
   0   2  16       48.38       45.66      2.41 o
   1   2  16     2057.13     2131.01     41.30 o
   2   2  16        0.46       -1.10      2.75 o
   3   2  16        0.94        1.97      1.22 o
   4   2  16        8.14        7.42      1.77 o
   5   2  16       49.27       51.34      2.85 o
   6   2  16       42.78       34.42      2.81 o
   7   2  16       15.46       17.35      2.94 o
  -7   3  16       54.49       68.37      3.24 o
  -6   3  16        3.83        3.05      2.04 o
  -5   3  16      118.04      138.03      7.74 o
  -4   3  16       86.33       83.30      1.75 o
  -3   3  16      344.33      344.17      7.99 o
  -2   3  16       29.57       20.01      2.09 o
  -1   3  16      695.76      655.98     22.93 o
   0   3  16      339.97      288.89      6.92 o
   1   3  16      103.90       95.91      3.08 o
   2   3  16      318.25      297.53     19.43 o
   3   3  16       31.66       22.61      1.90 o
   4   3  16       48.68       37.53      4.64 o
   5   3  16       44.63       51.71      2.90 o
   6   3  16       98.56      105.44      5.35 o
   7   3  16        6.30        3.17      2.15 o
  -7   4  16        9.38       11.80      2.19 o
  -6   4  16        8.23        4.80      2.26 o
  -5   4  16       32.07       34.52      1.13 o
  -4   4  16       42.96       35.13      1.13 o
  -3   4  16      910.90      898.99     17.29 o
  -2   4  16       49.83       42.76      6.84 o
  -1   4  16        2.97        3.25      0.66 o
   0   4  16      105.47       93.56      2.09 o
   1   4  16      101.78      100.76      5.18 o
   2   4  16      460.05      463.98     31.25 o
   3   4  16        8.35        9.31      4.37 o
   4   4  16      142.33      154.00      5.18 o
   5   4  16       21.93       15.39      1.85 o
   6   4  16      285.47      308.13     14.30 o
  -7   5  16       14.85       11.62      1.74 o
  -6   5  16       14.71       14.32      1.54 o
  -5   5  16       47.95       50.64      1.92 o
  -4   5  16       43.59       42.49      1.64 o
  -3   5  16       34.67       40.51      1.39 o
  -2   5  16       26.08       30.93      4.66 o
  -1   5  16       27.30       15.63      0.99 o
   0   5  16      114.73      100.98      5.47 o
   1   5  16       82.60       59.68      3.39 o
   2   5  16        6.37        5.82      1.13 o
   3   5  16      138.24      139.88      7.92 o
   4   5  16      404.89      397.11     21.35 o
   5   5  16       14.05       11.39      1.87 o
   6   5  16      124.45      149.85     20.32 o
  -6   6  16        8.90        9.53      1.61 o
  -5   6  16      104.33      104.78      4.22 o
  -4   6  16       24.45       24.30      1.12 o
  -3   6  16       41.92       49.54      1.68 o
  -2   6  16       27.70       26.34      2.10 o
  -1   6  16        0.18        0.81      1.84 o
   0   6  16       10.88        7.25      0.73 o
   1   6  16       73.07       73.16      1.87 o
   2   6  16       51.01       53.12      2.68 o
   3   6  16       77.40       85.86      3.52 o
   4   6  16        3.57        8.26      2.05 o
   5   6  16       36.32       22.35      2.71 o
  -5   7  16       21.46       20.43      1.78 o
  -4   7  16       52.45       56.30      3.14 o
  -3   7  16      108.13      101.24      4.41 o
  -2   7  16      136.09      166.15      7.89 o
  -1   7  16       81.29       91.47      2.79 o
   0   7  16       17.63       12.54      1.35 o
   1   7  16      102.12      117.88      2.70 o
   2   7  16       14.94       15.26      1.34 o
   3   7  16        1.61        1.71      1.67 o
   4   7  16        4.54        6.30      1.67 o
   5   7  16       23.44       16.74      2.60 o
  -4   8  16       22.34       19.83      1.76 o
  -3   8  16       80.94       88.55      4.76 o
  -2   8  16        0.03        0.15      1.03 o
  -1   8  16        0.10       -0.72      1.19 o
   0   8  16       70.00       81.54      3.81 o
   1   8  16       95.89       90.24      3.78 o
   2   8  16        0.34        0.66      1.47 o
   3   8  16       98.59      110.11      6.84 o
   4   8  16        5.41        9.78      1.84 o
  -3   9  16        0.64        0.59      1.16 o
  -2   9  16        3.20        2.61      1.39 o
  -1   9  16       24.40       32.02      1.95 o
   0   9  16        3.47        2.26      0.99 o
   1   9  16        0.01        2.21      1.27 o
   2   9  16        0.34       -0.29      1.49 o
  -7   0  17      150.06      161.66      8.40 o
  -5   0  17       27.01       20.91      1.38 o
  -3   0  17      242.12      226.31      9.15 o
  -1   0  17     1488.42     1474.29     67.87 o
   1   0  17      188.27      189.98      7.67 o
   3   0  17      637.45      633.87     22.32 o
   5   0  17      370.70      362.90     15.23 o
   7   0  17       76.97       77.51      5.97 o
  -8   1  17       44.36       42.22      4.46 o
  -7   1  17        3.25        6.85      2.23 o
  -6   1  17       10.87       15.62      2.73 o
  -5   1  17      263.94      287.33     11.00 o
  -4   1  17       52.78       52.46      1.42 o
  -3   1  17       12.91       11.83      1.86 o
  -2   1  17      226.62      235.72     19.70 o
  -1   1  17        2.51        3.31      0.53 o
   0   1  17      183.65      173.89      4.80 o
   1   1  17       84.08       86.35      3.19 o
   2   1  17      790.95      835.36     20.07 o
   3   1  17      480.53      488.76     13.03 o
   4   1  17      115.35      105.70      3.98 o
   5   1  17       20.50       24.36      6.05 o
   6   1  17        0.05       -1.33      1.93 o
   7   1  17       26.13       23.89      6.06 o
  -7   2  17        3.29        0.63      2.13 o
  -6   2  17      207.74      239.66     10.55 o
  -5   2  17        1.10        1.44      1.03 o
  -4   2  17      108.62      120.91      3.91 o
  -3   2  17       91.80       85.97      4.81 o
  -2   2  17     1095.82     1175.54     90.39 o
  -1   2  17      146.48      124.88      4.89 o
   0   2  17      100.84       79.54      1.78 o
   1   2  17       71.52       57.29      4.56 o
   2   2  17     1788.37     1856.31     42.89 o
   3   2  17      392.26      429.13     11.42 o
   4   2  17      386.43      387.34     10.75 o
   5   2  17        7.41        8.09      2.13 o
   6   2  17      169.92      179.60     12.00 o
   7   2  17       47.23       45.62      7.11 o
  -7   3  17        5.39        5.89      2.16 o
  -6   3  17        7.18       10.53      2.11 o
  -5   3  17       26.50       19.82      1.06 o
  -4   3  17      326.27      340.26      7.75 o
  -3   3  17       14.39       17.85      1.01 o
  -2   3  17      660.18      699.90     54.30 o
  -1   3  17       67.14       64.64      3.64 o
   0   3  17      188.64      179.97      3.80 o
   1   3  17       43.83       42.53      1.61 o
   2   3  17     1228.41     1221.32     71.55 o
   3   3  17       53.09       35.60      1.94 o
   4   3  17       91.50       71.07      3.26 o
   5   3  17        1.75        1.22      1.81 o
   6   3  17        6.54        0.17      2.11 o
  -7   4  17       61.20       61.35      4.12 o
  -6   4  17       61.69       56.90      3.25 o
  -5   4  17       32.36       24.46      4.89 o
  -4   4  17       41.37       58.43      1.87 o
  -3   4  17      350.92      364.87      9.14 o
  -2   4  17      216.26      238.70     15.30 o
  -1   4  17       13.22       17.26      1.27 o
   0   4  17       34.86       30.84      1.77 o
   1   4  17      147.92      131.17      5.35 o
   2   4  17       22.91       15.07      5.30 o
   3   4  17       28.16       19.72      1.71 o
   4   4  17        1.47        1.70      1.36 o
   5   4  17       68.12       67.27      3.32 o
   6   4  17      180.24      159.10      6.86 o
  -6   5  17        1.86        0.16      1.36 o
  -5   5  17       18.62       16.16      2.82 o
  -4   5  17       18.11       15.11      0.76 o
  -3   5  17       50.06       52.56      1.51 o
  -2   5  17        0.03        0.97      1.00 o
  -1   5  17      161.90      161.83      8.51 o
   0   5  17      661.89      691.20     25.54 o
   1   5  17      148.00      138.58      7.05 o
   2   5  17       17.64       17.48      5.05 o
   3   5  17      124.01      147.22      9.17 o
   4   5  17        2.31       -0.18      1.43 o
   5   5  17       28.39       29.64      2.39 o
   6   5  17       10.51        9.78      4.54 o
  -6   6  17        3.33        4.62      1.69 o
  -5   6  17       34.60       44.94      2.59 o
  -4   6  17        4.17        1.48      0.98 o
  -3   6  17       37.01       47.09      1.49 o
  -2   6  17       26.38       22.43      1.63 o
  -1   6  17       12.55       14.20      1.23 o
   0   6  17      222.35      227.62     12.04 o
   1   6  17       25.49       32.21      1.34 o
   2   6  17        0.03       -0.10      0.89 o
   3   6  17      228.62      250.87     13.72 o
   4   6  17        8.83        4.73      4.22 o
   5   6  17        3.33        3.73      1.99 o
  -5   7  17       10.58        8.53      1.76 o
  -4   7  17      167.36      174.52      4.14 o
  -3   7  17       89.31       66.17      1.93 o
  -2   7  17       75.28       71.05      4.27 o
  -1   7  17        1.27       -0.19      0.97 o
   0   7  17        4.95        3.26      0.81 o
   1   7  17       44.78       47.74      1.92 o
   2   7  17      163.37      178.35      5.69 o
   3   7  17        5.59        3.95      1.27 o
   4   7  17       48.87       50.08      8.04 o
  -4   8  17       50.48       59.58      3.55 o
  -3   8  17       32.33       26.70      1.55 o
  -2   8  17       30.02       31.12      1.87 o
  -1   8  17        9.93        9.57      1.52 o
   0   8  17      109.48      122.97      4.56 o
   1   8  17       44.15       42.50      2.93 o
   2   8  17        9.60        8.74      1.62 o
   3   8  17       19.62       20.84      2.00 o
  -2   9  17        0.59       -1.27      1.09 o
  -1   9  17        6.72        6.48      1.43 o
   0   9  17        5.82        7.37      1.63 o
   1   9  17       15.09       14.08      2.80 o
  -6   0  18       18.16       12.70      2.98 o
  -4   0  18       13.30        9.95      2.85 o
  -2   0  18        0.66        0.27      1.65 o
   0   0  18     1785.83     1872.36     60.92 o
   2   0  18      789.25      846.60     28.32 o
   4   0  18      179.62      174.04      8.48 o
   6   0  18        7.26        5.07      2.74 o
  -7   1  18        0.90        3.11      2.24 o
  -6   1  18      141.13      162.54      6.03 o
  -5   1  18       61.87       67.51      2.53 o
  -4   1  18       11.97        9.97      0.72 o
  -3   1  18        2.95        5.64      1.40 o
  -2   1  18       56.68       47.43      1.48 o
  -1   1  18      413.06      436.48     11.47 o
   0   1  18        3.97        4.10      0.89 o
   1   1  18      987.94     1013.81     24.26 o
   2   1  18        8.09        7.14      2.53 o
   3   1  18        2.46       -0.21      1.58 o
   4   1  18      239.73      259.08     13.01 o
   5   1  18        6.46        8.25      2.01 o
   6   1  18        1.33       -3.58      2.87 o
  -7   2  18        2.64        1.02      2.33 o
  -6   2  18        4.02        6.36      2.22 o
  -5   2  18        0.13        1.41      0.89 o
  -4   2  18       46.31       36.64      2.15 o
  -3   2  18      955.42      956.44     56.80 o
  -2   2  18      508.00      484.98     18.38 o
  -1   2  18       83.08       76.38      2.73 o
   0   2  18        4.66        3.80      0.83 o
   1   2  18        2.42        7.74      0.99 o
   2   2  18       69.46       67.47      5.06 o
   3   2  18      737.49      809.52     20.81 o
   4   2  18       83.57       73.38      4.38 o
   5   2  18        9.94       16.15      2.21 o
   6   2  18       13.97        7.99      2.50 o
  -7   3  18        0.05        0.41      1.95 o
  -6   3  18       16.86       17.86      2.15 o
  -5   3  18       70.09       78.02      2.19 o
  -4   3  18        8.02        2.36      0.99 o
  -3   3  18       54.89       63.95      2.17 o
  -1   3  18      777.08      819.15     42.12 o
   0   3  18        3.00        4.12      0.56 o
   1   3  18      311.17      318.66     13.39 o
   2   3  18      841.15      818.91     55.73 o
   3   3  18        2.88        2.06      1.36 o
   4   3  18      234.85      274.60      7.93 o
   5   3  18      130.07      119.06      4.88 o
   6   3  18       32.82       38.46      3.38 o
  -7   4  18        0.11       -1.68      1.96 o
  -6   4  18        0.05        0.01      1.15 o
  -5   4  18        6.45        5.02      0.96 o
  -4   4  18      133.61      129.69      4.28 o
  -3   4  18       24.58       17.91      1.06 o
  -2   4  18        0.00       -0.18      2.79 o
  -1   4  18      475.82      433.79     27.46 o
   0   4  18      155.39      180.12      7.73 o
   1   4  18      138.99      124.92     10.63 o
   2   4  18       37.32       42.98      2.75 o
   3   4  18      230.11      222.06      8.15 o
   4   4  18       28.91       32.21      2.42 o
   5   4  18        1.65        2.29      1.93 o
   6   4  18       14.07       12.05      2.15 o
  -6   5  18       54.48       52.26      3.94 o
  -5   5  18        3.55        5.62      2.23 o
  -4   5  18        4.00        0.83      0.58 o
  -3   5  18        0.41       -0.86      0.57 o
  -2   5  18        1.23        0.70      1.08 o
  -1   5  18       90.71       81.11      5.19 o
   0   5  18       52.62       47.95      3.95 o
   1   5  18      350.97      350.60     24.48 o
   2   5  18        3.85        2.89      1.38 o
   3   5  18        9.34       12.47      1.76 o
   4   5  18       30.39       33.58      4.68 o
   5   5  18        0.60        2.81      1.91 o
  -6   6  18        2.21        3.03      1.44 o
  -5   6  18       18.88       21.27      3.18 o
  -4   6  18       13.00       13.46      0.92 o
  -3   6  18      135.78      131.98      7.27 o
  -2   6  18      104.00      106.35      3.36 o
  -1   6  18       19.52       11.39      1.63 o
   0   6  18        6.96        5.09      1.00 o
   1   6  18        9.49        9.30      1.04 o
   2   6  18        5.09        4.77      1.36 o
   3   6  18       11.68       16.24      1.93 o
   4   6  18       88.91       88.19      5.29 o
   5   6  18       67.02       64.74      5.62 o
  -5   7  18       44.30       49.48      5.00 o
  -4   7  18       27.12       29.08      2.39 o
  -3   7  18        2.41        3.81      0.87 o
  -2   7  18       31.48       20.50      1.40 o
  -1   7  18        7.51        8.83      1.46 o
   0   7  18        0.10       -0.59      1.18 o
   1   7  18      141.96      151.91      4.08 o
   2   7  18        8.68        8.49      2.16 o
   3   7  18       21.64       25.65      1.64 o
   4   7  18        0.64       -0.40      1.24 o
  -3   8  18        4.68        8.53      1.43 o
  -2   8  18       16.42       20.36      1.52 o
  -1   8  18       27.31       38.67      2.98 o
   0   8  18        3.53       -1.96      1.31 o
   1   8  18       15.05       16.80      2.40 o
   2   8  18       16.02       21.19      1.96 o
   3   8  18      135.70      136.03      6.63 o
  -1   9  18        1.69        1.49      1.47 o
   0   9  18        1.52       -0.39      2.16 o
  -7   0  19       51.95       50.91      4.96 o
  -5   0  19      190.28      230.78     10.29 o
  -3   0  19        7.40        7.11      2.73 o
  -1   0  19       79.80       72.83      4.00 o
   1   0  19       23.00       25.85      2.74 o
   3   0  19      741.71      723.01     26.64 o
   5   0  19        1.70        0.15      3.19 o
  -7   1  19      124.74      124.16      8.24 o
  -6   1  19       79.67       79.43      3.93 o
  -5   1  19       11.82        5.70      2.07 o
  -4   1  19       65.65       68.02      2.36 o
  -3   1  19       16.92       18.10      1.99 o
  -2   1  19       10.43       10.36      0.95 o
  -1   1  19      467.30      487.65     19.06 o
   0   1  19      159.27      155.70      3.79 o
   1   1  19       11.44       12.79      2.07 o
   2   1  19      110.95      100.72      3.75 o
   3   1  19        7.42        7.49      1.69 o
   4   1  19        0.79        0.22      1.45 o
   5   1  19        0.85       -0.74      1.87 o
   6   1  19       42.04       38.06      2.80 o
  -7   2  19        0.33        0.76      2.28 o
  -6   2  19       68.22       73.39      3.94 o
  -5   2  19        8.56        8.11      1.45 o
  -4   2  19       25.09       26.52      1.20 o
  -3   2  19      106.82      102.48      7.35 o
  -2   2  19        6.99       -0.76      2.64 o
  -1   2  19       33.00       19.29      1.37 o
   0   2  19      857.12      902.94     28.05 o
   1   2  19      211.25      244.85     16.17 o
   2   2  19      425.77      463.04     12.29 o
   3   2  19       19.74       29.36      2.10 o
   4   2  19       42.93       44.67      2.91 o
   5   2  19        0.33        2.51      2.00 o
   6   2  19      257.27      239.84      8.32 o
  -7   3  19        0.15       -1.16      3.39 o
  -6   3  19       76.28      100.32     13.27 o
  -5   3  19        8.42        9.53      1.05 o
  -4   3  19      281.42      294.66      7.35 o
  -3   3  19       26.30       24.08      2.41 o
  -1   3  19       90.84       91.79      7.55 o
   0   3  19       11.12       11.70      0.89 o
   1   3  19      476.13      449.76     34.18 o
   2   3  19      101.43       94.66      3.71 o
   3   3  19       70.37       70.81      7.22 o
   4   3  19      300.15      304.54     12.59 o
   5   3  19        9.17        6.33      2.84 o
   6   3  19       38.22       41.96      3.99 o
  -6   4  19       77.78       87.45      4.60 o
  -5   4  19       41.00       52.07      3.51 o
  -4   4  19       19.41       20.30      1.13 o
  -3   4  19        3.65        1.19      1.22 o
  -2   4  19        5.76        6.16      1.16 o
  -1   4  19        1.94        0.83      1.22 o
   0   4  19       10.23        7.94      0.94 o
   1   4  19        4.86        5.35      1.18 o
   2   4  19      275.37      325.17      9.30 o
   3   4  19        6.31        7.32      1.76 o
   4   4  19      160.38      178.00      6.46 o
   5   4  19       92.96       85.21      6.14 o
  -6   5  19        2.69        1.89      2.25 o
  -5   5  19      101.58      121.11      8.58 o
  -4   5  19       32.51       29.35      1.52 o
  -3   5  19      203.61      205.13      8.78 o
  -2   5  19        8.40       11.44      1.28 o
  -1   5  19        7.22        5.28      1.40 o
   0   5  19       23.01       26.70      2.26 o
   1   5  19       40.94       49.02      1.95 o
   2   5  19       12.07       17.06      2.57 o
   3   5  19        0.17        0.04      0.70 o
   4   5  19       90.08       72.31      3.70 o
   5   5  19        1.58        0.04      2.07 o
  -5   6  19        1.83        1.16      1.27 o
  -4   6  19       62.13       68.78      3.05 o
  -3   6  19       33.96       49.87      5.57 o
  -2   6  19        0.24        0.90      1.12 o
  -1   6  19        0.56        0.55      1.39 o
   0   6  19       72.39       88.32      2.82 o
   1   6  19       94.63      102.49      3.11 o
   2   6  19       94.24       93.70      3.34 o
   3   6  19       51.65       55.54      6.62 o
   4   6  19        6.61        1.67      1.75 o
  -4   7  19       14.05       10.16      1.36 o
  -3   7  19        4.39        1.51      1.21 o
  -2   7  19      105.36       97.57      6.30 o
  -1   7  19       51.39       64.55      4.03 o
   0   7  19        9.90        7.76      1.42 o
   1   7  19       25.54       29.06      2.73 o
   2   7  19       66.79       68.20      2.48 o
   3   7  19        2.09        0.23      1.85 o
  -3   8  19        0.33        0.25      1.97 o
  -2   8  19        5.23        5.48      1.52 o
  -1   8  19        0.05       -2.32      1.68 o
   0   8  19       20.87       17.47      1.92 o
   1   8  19        0.01        2.73      3.13 o
   2   8  19      217.57      266.39     12.04 o
  -6   0  20      197.55      238.23     11.80 o
  -4   0  20        8.47        2.50      3.02 o
  -2   0  20     1856.57     2088.09     71.48 o
   0   0  20      806.47      836.74     28.70 o
   2   0  20       20.14       20.03      3.19 o
   4   0  20        6.71        3.63      2.42 o
   6   0  20        5.57        3.86      2.94 o
  -7   1  20        1.49        0.52      1.36 o
  -6   1  20       93.43      103.78      8.16 o
  -5   1  20        1.24        2.35      2.11 o
  -4   1  20        8.92        6.85      1.91 o
  -3   1  20       95.59       93.24      3.97 o
  -2   1  20      117.73      111.30      9.20 o
  -1   1  20       22.41       16.12      0.87 o
   0   1  20     1491.87     1484.61     36.30 o
   1   1  20      567.63      604.28     15.55 o
   2   1  20       14.73       22.75      2.05 o
   3   1  20        9.93       10.54      2.08 o
   4   1  20       49.49       56.55      4.77 o
   5   1  20      207.98      215.48      7.75 o
   6   1  20        0.21        0.55      2.31 o
  -7   2  20        0.00       -0.50      2.52 o
  -6   2  20       27.71       24.71      2.79 o
  -5   2  20       18.02       24.44      2.65 o
  -4   2  20      107.53       89.18      3.05 o
  -3   2  20       34.16       34.69      2.72 o
  -2   2  20      111.51      119.31      4.36 o
  -1   2  20     1209.91     1336.77     56.72 o
   0   2  20      112.48       97.00      4.98 o
   1   2  20      436.32      481.78     30.70 o
   2   2  20       49.35       50.70      2.71 o
   3   2  20       69.07       63.06      3.78 o
   4   2  20        1.99        4.55      2.22 o
   5   2  20      243.70      270.45      8.86 o
   6   2  20        2.24       -0.37      0.91 o
  -6   3  20        7.47        9.18      2.08 o
  -5   3  20       27.93       29.71      1.64 o
  -4   3  20       61.09       53.18      2.35 o
  -3   3  20       17.47       19.46      1.16 o
  -2   3  20       14.51       19.00      1.84 o
  -1   3  20        1.92        2.86      0.75 o
   0   3  20      224.06      203.04      4.25 o
   1   3  20      659.48      623.71     42.62 o
   2   3  20       32.86       36.33      9.69 o
   3   3  20       14.90       26.09      2.13 o
   4   3  20        1.80       -2.92      1.95 o
   5   3  20      185.67      188.40      7.49 o
  -6   4  20        2.13       -2.80      1.87 o
  -5   4  20       53.25       53.39      2.41 o
  -4   4  20        1.72        2.02      0.88 o
  -3   4  20       91.80       72.26      3.10 o
  -2   4  20      143.45      162.85      4.69 o
  -1   4  20       22.20       25.59      2.63 o
   0   4  20       63.14       63.91      4.07 o
   1   4  20       89.21       75.24      6.28 o
   2   4  20        0.01        1.75      1.59 o
   3   4  20      100.17       92.68      4.02 o
   4   4  20       31.74       22.71      5.22 o
   5   4  20        1.60        2.53      2.06 o
  -5   5  20       11.25        6.06      1.51 o
  -4   5  20       30.55       31.18      2.36 o
  -3   5  20        2.23        1.05      0.79 o
  -2   5  20       93.24      114.57      5.24 o
  -1   5  20       49.38       49.04      2.50 o
   0   5  20       19.61       15.94      1.18 o
   1   5  20        0.51        1.17      1.08 o
   2   5  20        0.05        1.06      1.40 o
   3   5  20       34.38       37.15      2.64 o
   4   5  20       41.43       31.35      4.98 o
   5   5  20        0.51        0.34      2.03 o
  -5   6  20        0.19       -0.04      1.47 o
  -4   6  20       16.81       16.10      2.25 o
  -3   6  20        0.07       -1.09      1.07 o
  -2   6  20       18.68       18.62      1.89 o
  -1   6  20       30.42       34.63      1.92 o
   0   6  20       18.98       20.58      1.21 o
   1   6  20       15.80       10.50      2.24 o
   2   6  20        3.67        0.69      1.48 o
   3   6  20      172.41      173.89      7.37 o
   4   6  20        1.36        0.37      2.00 o
  -4   7  20        0.76       -1.84      2.21 o
  -3   7  20       13.49        9.73      1.28 o
  -2   7  20       35.38       36.85      3.21 o
  -1   7  20        1.74        1.17      1.46 o
   0   7  20       60.54       54.60      2.13 o
   1   7  20      160.09      159.92      4.23 o
   2   7  20       10.19        8.96      1.54 o
   3   7  20       66.57       77.32      8.98 o
  -2   8  20        3.68        1.54      1.32 o
  -1   8  20       20.37       20.66      4.66 o
   0   8  20       22.52       29.90      2.74 o
   1   8  20        1.51        6.61      2.17 o
  -7   0  21        8.30        6.71      3.15 o
  -5   0  21       35.13       39.70      4.49 o
  -3   0  21        7.10        9.74      2.82 o
  -1   0  21      150.57      148.88      7.42 o
   1   0  21      695.63      709.99     25.48 o
   3   0  21       60.74       66.03      4.38 o
   5   0  21       11.78        9.84      2.78 o
  -6   1  21        6.72        3.20      3.87 o
  -5   1  21       13.57       17.14      2.26 o
  -4   1  21       13.06       10.99      1.70 o
  -3   1  21      228.93      243.15      7.27 o
  -2   1  21       69.72       78.83      4.09 o
  -1   1  21      216.67      228.30      8.83 o
   0   1  21      131.60      149.52      4.11 o
   1   1  21        4.79        5.23      1.55 o
   2   1  21       48.60       43.00      2.60 o
   3   1  21        8.38        9.23      1.91 o
   4   1  21      158.32      163.82      5.97 o
   5   1  21       14.01        7.94      3.06 o
  -6   2  21        0.82        0.01      1.90 o
  -5   2  21       45.24       39.22      3.00 o
  -4   2  21       14.64        7.47      1.17 o
  -3   2  21       12.90        7.28      1.48 o
  -2   2  21       29.86       24.13      1.90 o
  -1   2  21        0.93       -1.50      1.83 o
   0   2  21        4.06        1.61      0.92 o
   1   2  21       13.28        5.55      1.48 o
   2   2  21       59.05       61.09      2.96 o
   3   2  21        0.94       -0.37      1.68 o
   4   2  21        1.41        0.49      1.55 o
   5   2  21      140.44      132.99      5.60 o
  -6   3  21       13.41       15.02      2.55 o
  -5   3  21        2.15       -0.70      1.60 o
  -4   3  21        0.00       -0.78      1.14 o
  -3   3  21       12.26       15.91      1.37 o
  -2   3  21        3.02        2.14      1.38 o
  -1   3  21       34.20       33.82      2.46 o
   0   3  21      126.77      136.75      6.57 o
   1   3  21      104.35       88.61      5.30 o
   2   3  21      152.73      171.30      5.93 o
   3   3  21       97.19       89.54      4.01 o
   4   3  21       18.36       21.28      2.46 o
   5   3  21       19.54       13.01      2.73 o
  -6   4  21        0.07        3.95      2.07 o
  -5   4  21       71.62       83.63      6.28 o
  -4   4  21        2.88        1.41      1.25 o
  -3   4  21      149.38      152.63      4.38 o
  -2   4  21        5.87        3.67      1.65 o
  -1   4  21        1.96        1.87      1.26 o
   0   4  21       10.45        9.08      0.85 o
   1   4  21       19.32       25.53      1.44 o
   2   4  21       19.90       17.74      2.40 o
   3   4  21      282.16      295.78      9.39 o
   4   4  21       32.24       30.86      2.59 o
   5   4  21        5.10        3.34      2.75 o
  -5   5  21        7.80        9.04      2.19 o
  -4   5  21        0.96        0.45      1.60 o
  -3   5  21        4.84        5.24      1.38 o
  -2   5  21       40.30       47.88      2.27 o
  -1   5  21      368.15      419.03     12.95 o
   0   5  21        1.79       -0.49      0.97 o
   1   5  21        9.65        9.78      1.13 o
   2   5  21       65.71       63.07      3.31 o
   3   5  21        0.42        0.05      2.76 o
   4   5  21       79.11       77.22      6.15 o
  -4   6  21        0.18       -2.68      1.81 o
  -3   6  21       60.94       50.39      3.29 o
  -2   6  21       28.17       31.19      2.18 o
  -1   6  21        6.39        5.54      1.41 o
   0   6  21       99.09       86.10      3.28 o
   1   6  21        8.79        6.90      1.07 o
   2   6  21       58.75       67.61      5.04 o
   3   6  21      166.06      150.39      5.38 o
  -3   7  21        1.07        3.75      1.33 o
  -2   7  21        0.00       -1.82      1.21 o
  -1   7  21        0.30       -2.08      1.77 o
   0   7  21       42.66       49.59      5.84 o
   1   7  21       14.67       10.23      2.93 o
   2   7  21       50.61       46.57      2.70 o
  -6   0  22       13.26       15.16      4.13 o
  -4   0  22        0.55        0.68      3.26 o
  -2   0  22      261.58      248.53     11.23 o
   0   0  22      705.63      801.96     19.95 o
   2   0  22       80.36       79.82      4.66 o
   4   0  22        2.72        5.79      3.39 o
  -6   1  22        0.38       -2.99      2.64 o
  -5   1  22       35.76       35.96      2.80 o
  -4   1  22      147.63      159.66      5.98 o
  -3   1  22       56.38       54.35      6.11 o
  -2   1  22       31.57       27.54      2.40 o
  -1   1  22        0.82        0.92      0.75 o
   0   1  22       79.04       91.65      2.39 o
   1   1  22       18.24       16.65      2.01 o
   2   1  22        3.90        0.68      1.88 o
   3   1  22        4.32        3.38      2.03 o
   4   1  22       11.52       13.60      2.38 o
   5   1  22        5.07        2.48      2.21 o
  -6   2  22        0.39        1.35      1.84 o
  -5   2  22        0.40       -2.42      2.06 o
  -4   2  22       32.98       25.57      1.63 o
  -3   2  22       43.45       49.43      2.81 o
  -2   2  22       73.64       68.10      4.31 o
  -1   2  22        0.53       -1.24      1.20 o
   0   2  22       13.86       14.84      1.24 o
   1   2  22       18.61       25.64      1.87 o
   2   2  22        2.13       -1.12      1.45 o
   3   2  22       52.63       57.07      3.48 o
   4   2  22        4.36        1.02      1.79 o
   5   2  22      178.61      197.33      8.80 o
  -6   3  22        2.01        3.39      2.49 o
  -5   3  22      102.92      104.73      5.02 o
  -4   3  22       37.25       38.91      3.71 o
  -3   3  22       28.32       33.21      3.32 o
  -2   3  22       18.97       13.99      1.76 o
  -1   3  22        0.70       -0.47      1.04 o
   0   3  22        9.17       12.34      1.18 o
   1   3  22       84.91       93.08      4.81 o
   2   3  22       38.41       50.78      3.03 o
   3   3  22        3.07       -0.18      1.57 o
   4   3  22       87.35       77.71     10.00 o
   5   3  22        8.15       10.68      2.24 o
  -5   4  22       19.15       15.17      2.29 o
  -4   4  22        5.55        5.97      1.57 o
  -3   4  22        2.58        2.87      1.23 o
  -2   4  22       61.47       49.27      2.85 o
  -1   4  22        2.24        4.35      1.32 o
   0   4  22      113.89      150.47      6.86 o
   1   4  22        9.62        6.80      1.05 o
   2   4  22        7.86        3.22      2.20 o
   3   4  22       32.33       18.86      4.11 o
   4   4  22      140.84      148.73     15.19 o
  -5   5  22        0.14        2.72      2.01 o
  -4   5  22       90.02       97.76      3.77 o
  -3   5  22        0.04       -2.09      1.39 o
  -2   5  22       87.70      100.09      4.42 o
  -1   5  22       11.82        3.67      2.01 o
   0   5  22       45.09       46.19      2.82 o
   1   5  22        9.96        7.47      1.75 o
   2   5  22       77.77       64.86      2.52 o
   3   5  22       38.49       42.12      4.81 o
   4   5  22       77.56       75.41      7.78 o
  -4   6  22       38.39       41.54      4.34 o
  -3   6  22        3.72        4.71      1.52 o
  -2   6  22        9.86        5.94      1.84 o
  -1   6  22       28.09       25.95      1.98 o
   0   6  22       33.75       30.10      2.01 o
   1   6  22       15.29        7.62      3.59 o
   2   6  22       14.35       17.24      2.64 o
   3   6  22        9.05        6.54      1.95 o
  -2   7  22       11.87        7.04      2.10 o
  -1   7  22        0.02       -0.42      2.00 o
   0   7  22       25.21       20.59      4.48 o
   1   7  22      155.46      166.29      7.68 o
  -5   0  23        1.20        3.46      4.59 o
  -3   0  23       87.61      101.28      6.65 o
  -1   0  23        4.94        0.00      0.76 o
   1   0  23      107.21      104.27      5.86 o
   3   0  23      117.36       85.99      6.28 o
   5   0  23        8.31        8.07      3.90 o
  -6   1  23        5.54        2.55      2.11 o
  -5   1  23        5.67        8.76      2.39 o
  -4   1  23        1.33        0.60      1.60 o
  -3   1  23       27.06       20.13      3.42 o
  -2   1  23       14.94       11.52      2.33 o
  -1   1  23        1.11        0.13      1.88 o
   0   1  23       20.62       23.06      1.19 o
   1   1  23      158.58      182.67     13.99 o
   2   1  23       76.26       73.15      3.46 o
   3   1  23        0.03       -0.41      1.61 o
   4   1  23        2.39       -0.54      2.06 o
   5   1  23       12.28       12.95      2.42 o
  -6   2  23        7.44        4.91      2.42 o
  -5   2  23        2.51       -0.20      2.72 o
  -4   2  23       71.08       74.40      5.06 o
  -3   2  23        2.14        1.04      5.31 o
  -2   2  23      158.06      181.30      6.53 o
  -1   2  23       44.21       27.65      3.01 o
   0   2  23        0.23        0.98      0.55 o
   1   2  23       34.15       30.43      2.50 o
   2   2  23       44.48       51.99      3.64 o
   3   2  23        3.78        6.76      3.83 o
   4   2  23       38.88       34.32      7.47 o
  -5   3  23       24.63       19.86      3.57 o
  -4   3  23        7.57        7.21      1.38 o
  -3   3  23       20.08       11.67      1.48 o
  -2   3  23        5.02        5.69      1.70 o
  -1   3  23      143.58      142.76     12.60 o
   0   3  23       83.18       72.12      4.01 o
   1   3  23       51.24       44.75      3.08 o
   2   3  23       69.76       64.95      4.95 o
   3   3  23        4.34        6.00      2.11 o
   4   3  23       22.89       14.79      2.10 o
  -5   4  23       13.38       13.15      2.31 o
  -4   4  23       28.41       30.39      3.58 o
  -3   4  23      145.81      174.21      5.08 o
  -2   4  23       62.28       68.59      3.66 o
  -1   4  23       20.54       19.68      2.10 o
   0   4  23       31.93       24.17      2.52 o
   1   4  23       99.54      107.30      7.05 o
   2   4  23        1.51        1.76      1.68 o
   3   4  23      156.50      157.04      6.84 o
   4   4  23        9.18        8.03      2.14 o
  -4   5  23        0.16        0.17      1.24 o
  -3   5  23       22.11       15.92      1.83 o
  -2   5  23        4.85        2.05      1.59 o
  -1   5  23       10.73        4.90      1.81 o
   0   5  23        7.04        6.60      1.96 o
   1   5  23      189.20      221.20      8.50 o
   2   5  23      103.54       95.92      3.63 o
   3   5  23       69.25       68.32      4.14 o
  -3   6  23       70.78       78.82      4.38 o
  -2   6  23        0.71        1.22      1.39 o
  -1   6  23        2.15       -1.88      1.25 o
   0   6  23       22.13       16.70      1.79 o
   1   6  23       45.02       35.38      3.25 o
   2   6  23       61.56       57.69      4.06 o
  -4   0  24       77.83       91.72      6.99 o
  -2   0  24      299.31      367.22     14.65 o
   0   0  24      112.28       96.96      5.82 o
   2   0  24      158.76      176.11      9.23 o
   4   0  24       46.92       31.42      4.58 o
  -5   1  24        1.29       -0.45      1.87 o
  -4   1  24        2.92        1.89      3.70 o
  -3   1  24        0.04        0.00      1.66 o
  -2   1  24      292.62      324.68     17.24 o
  -1   1  24       95.98      111.18      4.76 o
   0   1  24        0.70        2.20      1.92 o
   1   1  24        7.18        7.36      1.72 o
   2   1  24      130.44      148.24      5.76 o
   3   1  24       79.18       85.92      4.50 o
   4   1  24        7.62        1.93      1.90 o
  -5   2  24       25.60       19.58      3.20 o
  -4   2  24       12.11       10.29      2.24 o
  -3   2  24       10.94       10.49      1.95 o
  -2   2  24        4.47       -0.07      2.03 o
  -1   2  24        9.05        2.01      2.42 o
   0   2  24       70.00       73.97      3.85 o
   1   2  24       19.74       21.19      4.02 o
   2   2  24       12.63        9.90      2.35 o
   3   2  24       88.97       94.24      4.65 o
   4   2  24        0.70       -4.40      3.55 o
  -5   3  24       12.77        4.44      2.43 o
  -4   3  24       19.77       12.68      2.03 o
  -3   3  24        3.94        6.36      3.12 o
  -2   3  24       24.29       36.14      3.99 o
  -1   3  24        1.09       -0.60      1.77 o
   0   3  24        2.48       -2.00      2.31 o
   1   3  24       21.14       22.72      2.19 o
   2   3  24      163.73      158.04      6.25 o
   3   3  24      126.67      140.53      6.16 o
   4   3  24        4.41       -0.49      2.49 o
  -4   4  24       26.35       34.36      2.32 o
  -3   4  24        2.51        0.13      1.33 o
  -2   4  24       62.19       56.69      3.48 o
  -1   4  24        1.72       -0.95      2.29 o
   0   4  24       45.42       37.26      2.83 o
   1   4  24       17.87       13.76      2.26 o
   2   4  24        0.06       -0.20      1.74 o
   3   4  24        0.06       -2.53      1.93 o
  -3   5  24        7.55        6.41      1.56 o
  -2   5  24       21.39       25.26      2.03 o
  -1   5  24        0.04        1.66      1.66 o
   0   5  24        5.21        7.94      1.86 o
   1   5  24        6.15       10.43      3.06 o
   2   5  24      224.98      226.40     10.41 o
  -2   6  24        0.34        1.83      1.64 o
  -1   6  24        1.30       -0.13      1.71 o
   0   6  24       43.21       39.91      2.71 o
   1   6  24       11.36        7.61      3.52 o
  -5   0  25       17.54       15.85      4.01 o
  -3   0  25       16.50       18.81      3.47 o
  -1   0  25      213.69      238.23     11.80 o
   1   0  25       31.31       51.90      4.51 o
   3   0  25       88.94      103.39      6.71 o
  -5   1  25       20.11       27.59      5.47 o
  -4   1  25        8.79       18.50      4.34 o
  -3   1  25        4.50        9.18      3.16 o
  -2   1  25       40.20       43.11      7.76 o
  -1   1  25        7.20        8.48      2.15 o
   0   1  25       97.90       84.69      3.95 o
   1   1  25      135.31      152.46      5.99 o
   2   1  25       47.62       44.41      3.09 o
   3   1  25        7.61        7.13      6.23 o
   4   1  25       47.67       41.69      3.81 o
  -5   2  25        0.12        0.56      2.16 o
  -4   2  25        4.85        2.23      1.93 o
  -3   2  25       32.88       28.18      2.51 o
  -2   2  25       12.32       13.05      1.95 o
  -1   2  25        8.46        8.70      2.10 o
   0   2  25       61.36       69.04      3.83 o
   1   2  25       24.01       30.40      5.31 o
   2   2  25        2.42        0.25      0.74 o
   3   2  25       19.42       16.59      2.99 o
  -4   3  25       25.75       34.98      3.01 o
  -3   3  25       10.15       13.31      3.09 o
  -2   3  25       10.29       11.66      2.08 o
  -1   3  25       12.81       12.73      2.37 o
   0   3  25        0.07        0.11      1.85 o
   1   3  25       57.64       62.90      7.07 o
   2   3  25        0.65       -2.02      1.91 o
   3   3  25       53.61       44.46      3.79 o
  -4   4  25        2.42       -1.60      1.89 o
  -3   4  25       23.87       23.98      2.68 o
  -2   4  25        8.66        8.48      2.74 o
  -1   4  25       22.66       26.75      6.06 o
   0   4  25        0.68       -1.01      3.78 o
   1   4  25       10.08        6.53      1.88 o
   2   4  25       16.33       16.98      2.34 o
  -2   5  25        0.01       -1.23      1.41 o
  -1   5  25       55.86       54.17      4.61 o
   0   5  25       87.03       96.46     12.02 o
   1   5  25       36.93       42.12      3.92 o
  -4   0  26       35.34       33.20      4.51 o
  -2   0  26       31.55       46.54      4.86 o
   0   0  26      286.93      348.48     16.87 o
   2   0  26        2.23        4.06      2.63 o
  -4   1  26       19.57       22.41      4.78 o
  -3   1  26        0.46        3.63      2.72 o
  -2   1  26        0.23       -3.57      2.38 o
  -1   1  26      155.59      159.43      6.35 o
   0   1  26       52.54       47.91      3.06 o
   1   1  26        0.70       -0.33      3.58 o
   2   1  26        1.89       -2.72      1.81 o
   3   1  26        0.21       -0.25      2.40 o
  -4   2  26        1.50       -2.32      5.93 o
  -3   2  26       39.99       53.62      3.36 o
  -2   2  26       23.93       16.57      3.29 o
  -1   2  26       78.79       91.45      8.73 o
   0   2  26       47.88       40.54      3.90 o
   1   2  26       12.41       14.60      2.04 o
   2   2  26        5.78        2.83      4.30 o
   3   2  26       13.71        9.62      3.35 o
  -3   3  26        0.10        0.62      2.38 o
  -2   3  26        0.32       -3.19      2.94 o
  -1   3  26       46.47       43.37      5.51 o
   0   3  26        0.21        1.09      1.89 o
   1   3  26       12.66       17.46      4.05 o
   2   3  26        7.09        5.17      2.24 o
  -3   4  26       21.52       22.75      2.29 o
  -2   4  26       10.76       11.20      3.42 o
  -1   4  26        3.92        2.17      1.92 o
   0   4  26       32.06       39.51      3.23 o
   1   4  26        4.36       -1.37      5.52 o
  -1   5  26        2.15        5.16      2.14 o
  -3   0  27        2.58        6.26      4.22 o
  -1   0  27        6.85       11.25      3.26 o
   1   0  27        2.46       -3.73      2.48 o
  -3   1  27        6.34        4.40      2.88 o
  -2   1  27        3.95        2.16      4.29 o
  -1   1  27        7.94        1.15      1.94 o
   0   1  27        6.38        4.50      2.73 o
   1   1  27       17.72       19.02      5.04 o
   2   1  27       49.97       56.39      4.01 o
  -3   2  27        0.55        1.01      4.12 o
  -2   2  27       29.97       30.50      3.26 o
  -1   2  27        0.10       -0.61      1.87 o
   0   2  27        6.08        7.29      2.67 o
   1   2  27       26.61       27.29      3.76 o
   2   2  27       10.55       14.38      2.49 o
  -2   3  27        5.14       11.09      2.83 o
  -1   3  27       25.23       21.13      2.74 o
   0   3  27       12.80        6.76      3.03 o
   1   3  27        1.55        0.90      1.92 o
  -1   4  27       38.52       40.53      3.36 o
   0   4  27       38.50       34.83      6.33 o
  -2   0  28        5.60       20.58      5.13 o
   0   0  28        0.63        2.73      3.79 o
  -2   1  28        1.98       -0.54      4.04 o
  -1   1  28       10.01       12.51      2.27 o
   0   1  28       68.53       82.10     13.63 o
   1   1  28       18.11       14.81      2.49 o
  -2   2  28        1.78        3.98      2.17 o
  -1   2  28        0.08        4.01      2.44 o
   0   2  28        3.40        3.55      8.12 o
 
